# Supplementary material for: Precipitation legacy effects on soil microbiota facilitate adaptive drought responses in plants
Source: Nat Microbiol. 2025 Oct 30;10(11):2823–44. doi: 10.1038/s41564-025-02148-8 (PMC12578634; doi:10.1038/s41564-025-02148-8)
Supplement: Supplementary file 4 — Supplementary Tables 1–12. [file 41564_2025_2148_MOESM4_ESM.xlsx]

## Sheet: Supplementary Table S1
# Supplementary Table S1. List of soil collection sites.
Region	Name	Lat	Long	State	Country
WEL	Welda Prairie	38.1811	-95.2725	Kansas	USA
CWR	Clinton Wildlife Reserve	38.8845	-95.481	Kansas	USA
KNZ	Konza Prairie	39.1018	-96.5962	Kansas	USA
HAY	Hays	38.8356	-99.3033	Kansas	USA
SVR	Smoky Valley Ranch	38.8742	-100.983	Kansas	USA
TRI	Tribune	38.4686	-101.781	Kansas	USA

## Sheet: Supplementary Table S2
# Supplementary Table S2. Enriched KEGG reactions across the precipitation gradient (Low vs. High precipitation) in Kansas. Positive enrichment scores (“Low_vs_high_precipitation”) indicate that the KEGG reaction was relatively more abundant in soil metagenomes from low- precipitation sites than in high-precipitation sites. Enrichment scores are the cumulative log2-fold changes of all differentia…
KEGG_Reaction	Annotation	Low_vs_high_precipitation
R11945	NADH:ubiquinone oxidoreductase	140333
R00375	deoxyadenosine 5'-triphosphate:DNA deoxynucleotidyltransferase (DNA-directed)	67278
R00435	ATP:polynucleotide adenylyltransferase;	57558
R00578	L-aspartate:L-glutamine amido-ligase (AMP-forming)	56469.8
R00081	ferrocytochrome-c:oxygen oxidoreductase	32602.3
R01280	palmitate:CoA ligase (AMP-forming)	30774.9
R00089	ATP diphosphate-lyase (cyclizing; 3',5'-cyclic-AMP-forming)	25561.9
R00026	cellobiose glucohydrolase	24680.8
R11168	carbon-monoxide:quinone oxidoreductase	22720.7
R02164	succinate:quinone oxidoreductase	21842.9
R00381	(deoxyribonucleotide)n:5'-phospho-(deoxyribonucleotide)m ligase (AMP-forming)	21729.6
R04533	(3R)-3-hydroxybutanoyl-[acyl-carrier protein]:NADP+ oxidoreductase	20745.2
R03905	Glu-tRNA(Gln):L-glutamine amido-ligase (ADP-forming)	20531.3
R00256	L-glutamine amidohydrolase	20056.9
R08701	tRNA uridine 5-carboxymethylaminomethyl modification	19338.7
R01768	hypoxanthine:NAD+ oxidoreductase	17922.9
R00519	formate:NAD+ oxidoreductase	17625.1
R04355	acyl-[acyl-carrier-protein]:malonyl-[acyl-carrier-protein] C-acyltransferase (decarboxylating)	17385
R00291	UDP-glucose 4-epimerase;	17378.3
R00946	5-methyltetrahydrofolate:L-homocysteine S-methyltransferase	17343.2
R03656	L-isoleucine:tRNA(Ile) ligase (AMP-forming)	16941.9
R04463	5'-phosphoribosylformylglycinamide:L-glutamine amido-ligase (ADP-forming)	16733.8
R03660	L-phenylalanine:tRNA(Ala) ligase (AMP-forming)	15985.2
R00494	glutathione gamma-glutamylaminopeptidase	15619.3
R06200	Annotation not found	15557.1
R01221	glycine:NAD+ 2-oxidoreductase (tetrahydrofolate-methylene-adding);	15307.3
R01324	citrate hydroxymutase	14816.2
R03877	magnesium-protoporphyrin IX chelatase	14679.6
R02016	NADPH:oxidized-thioredoxin oxidoreductase	14498.6
R01067	D-fructose 6-phosphate:D-glyceraldehyde-3-phosphate glycolaldehyde transferase	14440.9
R01513	3-phospho-D-glycerate:NAD+ 2-oxidoreductase	14139
R00621	Annotation not found	14017.6
R00014	pyruvate:thiamin diphosphate acetaldehydetransferase (decarboxylating)	13657.7
R02192	N-acyl-D-amino acid amidohydrolase	13490.5
R00006	pyruvate:pyruvate acetaldehydetransferase (decarboxylating);	13477.1
R07599	Annotation not found	13476.7
R03038	L-alanine:tRNA(Ala) ligase (AMP-forming)	13348.4
R00899	L-cysteinylglycine dipeptidase	13321.2
R00086	ATP phosphohydrolase	12950.5
R02017	2'-deoxyadenosine 5'-diphosphate:oxidized-thioredoxin 2'-oxidoreductase	12933.2
R07460	L-cysteine:[enzyme]-cysteine sulfurtransferase	12912.1
R01196	pyruvate:ferredoxin 2-oxidoreductase (CoA-acetylating)	12669.2
R00768	L-glutamine:D-fructose-6-phosphate isomerase (deaminating);	12515.4
R00382	(deoxyribonucleotide)n:5'-phospho-(deoxyribonucleotide)m ligase (AMP-forming, NMN-forming)	12415.5
R03187	N-methylimidazolidine-2,4-dione amidohydrolase (ATP-hydrolysing)	12200.7
R00405	succinate:CoA ligase (ADP-forming)	12134.6
R00235	acetate:CoA ligase (AMP-forming)	12110.8
R00238	acetyl-CoA:acetyl-CoA C-acetyltransferase	11743.5
R00206	ATP:pyruvate,phosphate phosphotransferase	11562.5
R00475	glycolate:oxygen 2-oxidoreductase	11273.1
R03657	L-leucine:tRNA(Leu) ligase (AMP-forming)	11247.6
R00437	polyribonucleotide:phosphate adenylyltransferase	11225.5
R00253	L-glutamate:ammonia ligase (ADP-forming)	11146.6
R03893	4-carboxymethylenebut-2-en-4-olide lactonohydrolase	10977
R02110	1,4-alpha-D-glucan:1,4-alpha-D-glucan 6-alpha-D-(1,4-alpha-D-glucano)-transferase	10865.3
R00381	(deoxyribonucleotide)n:5'-phospho-(deoxyribonucleotide)m ligase (AMP-forming)	10641.7
R01150	D-alanine:D-alanine ligase (ADP-forming)	10542.7
R01230	xanthosine-5'-phosphate:ammonia ligase (AMP-forming)	10515.6
R01920	S-adenosylmethioninamine:putrescine 3-aminopropyltransferase	10483.7
R00286	UDP-glucose:NAD+ 6-oxidoreductase	10469.4
R01221	glycine:NAD+ 2-oxidoreductase (tetrahydrofolate-methylene-adding);	10283.8
R00833	(R)-methylmalonyl-CoA CoA-carbonylmutase	10180.4
R02328	dTTP:alpha-D-glucose-1-phosphate thymidylyltransferase	10146.6
R00243	L-glutamate:NAD+ oxidoreductase (deaminating)	10140.3
R01518	D-phosphoglycerate 2,3-phosphomutase	9959.25
R01090	L-leucine:2-oxoglutarate aminotransferase	9949.89
R05627	undecaprenyl-diphosphate phosphohydrolase	9937.44
R05577	L-aspartate:tRNA(Asp) ligase (AMP-forming)	9773.41
R00355	L-aspartate:2-oxoglutarate aminotransferase	9760.1
R00220	L-serine ammonia-lyase	9745.71
R01466	O-phospho-L-homoserine phosphate-lyase (adding water;L-threonine-forming)	9723.69
R00209	pyruvate:NAD+ 2-oxidoreductase (CoA-acetylating);	9631.82
R06363	penicillin hydrolase	9629.16
R02170	penicillin amidohydrolase	9572.7
R03646	L-arginine:tRNA(Arg) ligase (AMP-forming)	9244.93
R03661	L-proline:tRNA(Pro) ligase (AMP-forming)	9153.53
R00182	AMP phosphoribohydrolase	9107.58
R00183	adenosine 5'-monophosphate phosphohydrolase	9062.76
R00425	GTP 7,8-8,9-dihydrolase (diphosphate-forming)	9061.74
R01976	(S)-3-hydroxybutanoyl-CoA:NADP+ oxidoreductase	8959.81
R00566	L-arginine carboxy-lyase (agmatine-forming)	8918.73
R03665	L-valine:tRNAVal ligase (AMP-forming)	8840.53
R03654	glycine:tRNA(Gly) ligase (AMP-forming)	8839.32
R00674	L-serine hydro-lyase (adding indole; L-tryptophan-forming)	8802.84
R00694	L-phenylalanine:2-oxoglutarate aminotransferase	8742.35
R06513	dTDPglucose 4,6-hydro-lyase	8684.31
R10707	acetyl-CoA:malonyl-[acyl-carrier protein] C-acetyltransferase (decarboxylating)	8520.77
R02777	dTDP-beta-L-rhamnose:NADP+ 4-oxidoreductase;	8451.12
R00209	pyruvate:NAD+ 2-oxidoreductase (CoA-acetylating);	8427.42
R01993	(S)-dihydroorotate amidohydrolase	8409.42
R03663	L-threonine:tRNA(Thr) ligase (AMP-forming)	8392.23
R02272	(S)-4-amino-5-oxopentanoate 4,5-aminomutase	8310.64
R00742	acetyl-CoA:carbon-dioxide ligase (ADP-forming)	8308.39
R01105	galactan galactohydrolase	8253.84
R00112	NADPH:NAD+ oxidoreductase	8177.67
R00835	D-glucose-6-phosphate:NADP+ 1-oxidoreductase	8171.75
R03896	(R)-2-methylmalate hydro-lyase (2-methylmaleate-forming)	8155.5
R04519	[poly-N-acetyl-D-glucosaminyl-(1->4)-(N-acetyl-D-muramoylpentapeptide)]-diphosphoundecaprenol:[N-acetyl-D-glucosaminyl-(1->4)-N-acetyl-D-muramoylpentapeptide]-diphosphoundecaprenol polysaccharidetransferase;	8142.03
R01072	5-phosphoribosylamine:diphosphate phospho-alpha-D-ribosyltransferase (glutamate-amidating)	7941.58
R00022	chitobiose N-acetylglucosaminohydrolase	7921.28
R02540	2-phenylacetamide amidohydrolase	7892.18
R00429	ATP:GTP 3'-diphosphotransferase	7763.62
R01826	phosphoenolpyruvate:D-erythrose-4-phosphate C-(1-carboxyvinyl)transferase (phosphate hydrolysing, 2-carboxy-2-oxoethyl-forming)	7725.41
R00658	2-phospho-D-glycerate hydro-lyase (phosphoenolpyruvate-forming)	7708.73
R05196	1,4-alpha-D-glucan:1,4-alpha-D-glucan 4-alpha-D-glycosyltransferase	7696.15
R03659	L-methionine:tRNAMet ligase (AMP-forming)	7691.13
R05578	L-glutamate:tRNA(Glu) ligase (AMP-forming)	7611.63
R03648	L-asparagine:tRNA(Asn) ligase (AMP-forming)	7592.96
R01213	acetyl-CoA:3-methyl-2-oxobutanoate C-acetyltransferase (thioester-hydrolysing, carboxymethyl-forming);	7577
R00028	maltose glucohydrolase	7535.44
R00742	acetyl-CoA:carbon-dioxide ligase (ADP-forming)	7531.21
R03658	L-lysine:tRNALys ligase (AMP-forming)	7491.91
R10147	L-aspartate-4-semialdehyde hydro-lyase [adding pyruvate and cyclizing; (2S,4S)-4-hydroxy-2,3,4,5-tetrahydrodipicolinate-forming]	7471.01
R03599	L-selenocysteine selenide-lyase (L-alanine-forming)	7460.69
R03655	L-histidine:tRNA(His) ligase (AMP-forming)	7459.09
R02421	ADP-glucose:1,4-alpha-D-glucan 4-alpha-D-glucosyltransferase	7423.57
R00571	UTP:ammonia ligase (ADP-forming)	7400.98
R02111	1,4-alpha-D-glucan:orthophosphate alpha-D-glucosyltransferase	7355.48
R01528	6-phospho-D-gluconate:NADP+ 2-oxidoreductase (decarboxylating)	7351.94
R01762	alpha-L-arabinan arabinofuranohydrolase	7329.79
R00985	chorismate pyruvate-lyase (amino-accepting; anthranilate-forming)	7309.3
R10645	tRNA (N6-dimethylallyladenosine):sulfur-donor,S-adenosyl-L-methionine C2-methylthiotransferase	7303.25
R05636	1-deoxy-D-xylulose-5-phosphate pyruvate-lyase (carboxylating)	7286.23
R00851	acyl-CoA:sn-glycerol-3-phosphate 1-O-acyltransferase	7240.57
R03650	L-cysteine:tRNA(Cys) ligase (AMP-forming)	7197.99
R02783	UDP-N-acetylmuramoyl-L-alanine:D-glutamate ligase (ADP-forming)	7197.63
R03662	L-serine:tRNA(Ser) ligase (AMP-forming)	7179.55
R00529	ATP:sulfate adenylyltransferase	7167.97
R00669	N2-acetyl-L-ornithine amidohydrolase	7162.04
R00022	chitobiose N-acetylglucosaminohydrolase	7141.56
R00299	ATP:D-glucose 6-phosphotransferase	7106.21
R08219	selenophosphate:L-seryl-tRNASec selenium transferase	7006.29
R00888	GDP-alpha-D-mannose 4,6-hydro-lyase (GDP-4-dehydro-alpha-D-rhamnose-forming);	6963.88
R01127	IMP 1,2-hydrolase (decyclizing)	6962.13
R02539	phenylacetate:CoA ligase	6923.16
R00924	Annotation not found	6901.38
R03193	UDP-N-acetylmuramate:L-alanine ligase (ADP-forming)	6899.98
R00257	deamido-NAD+:L-glutamine amido-ligase (AMP-forming)	6887.95
R04144	5-phospho-D-ribosylamine:glycine ligase (ADP-forming)	6843.53
R01975	(S)-3-hydroxybutanoyl-CoA:NAD+ oxidoreductase	6837.58
R01824	maltodextrin 1-alpha-D-glucosylmutase	6812.01
R00713	succinate-semialdehyde:NAD+ oxidoreductase	6785.96
R05316	benzoyl-CoA:acceptor oxidoreductase	6762.78
R01175	butanoyl-CoA:electron-transfer flavoprotein 2,3-oxidoreductase	6726.28
R01083	N6-(1,2-dicarboxyethyl)AMP AMP-lyase (fumarate-forming)	6674.82
R01068	D-fructose-1,6-bisphosphate D-glyceraldehyde-3-phosphate-lyase (glycerone-phosphate-forming)	6670.79
R00945	5,10-methylenetetrahydrofolate:glycine hydroxymethyltransferase	6657.62
R07459	ATP:[sulfur-carrier protein] adenylyltransferase	6655.09
R01092	ATP:alpha-D-galactose 1-phosphotransferase	6647.32
R02788	UDP-N-acetylmuramoyl-L-alanyl-D-glutamate:(L)-meso-2,6-diaminoheptanedioate gamma-ligase (ADP-forming);	6590.73
R00451	meso-2,6-diaminoheptanedioate carboxy-lyase (L-lysine-forming)	6580.77
R04985	4-hydroxy-3-polyprenylbenzoate carboxy-lyase	6555.69
R02570	succinyl-CoA:enzyme N6-(dihydrolipoyl)lysine S-succinyltransferase	6484.43
R05644	ATP:D-glycero-beta-D-manno-heptose 1-phosphate adenylyltransferase	6465.34
R03664	L-tryptophan -tRNA(Trp) ligase (AMP-forming)	6446.63
R01061	D-glyceraldehyde-3-phosphate:NAD+ oxidoreductase (phosphorylating)	6445.52
R00994	(2R,3S)-3-methylmalate:NAD+ oxidoreductase	6416.83
R00480	ATP:L-aspartate 4-phosphotransferase	6387.98
R00200	ATP:pyruvate 2-O-phosphotransferase	6380.32
R00751	L-threonine acetaldehyde-lyase (glycine-forming)	6370.81
R04112	N-acetylmuramoyl-Ala amidohydrolase	6353.95
R02060	D-glucosamine 1-phosphate 1,6-phosphomutase;	6316.64
R02914	4,5-dihydro-4-oxo-5-imidazolepropanoate hydro-lyase	6302.62
R02322	nicotinamide-D-ribonucleotide amidohydrolase	6241.76
R01009	GDPmannose:dolichyl-phosphate O-beta-D-mannosyltransferase	6190.06
R00177	ATP:L-methionine S-adenosyltransferase	6183.62
R00948	ATP:alpha-D-glucose-1-phosphate adenylyltransferase	6156.99
R01714	5-O-(1-carboxyvinyl)-3-phosphoshikimate phosphate-lyase (chorismate-forming)	6151.54
R00188	adenosine-3',5'-bisphosphate 3'-phosphohydrolase	6141.23
R03269	N-[(R)-4'-phosphopantothenoyl]-L-cysteine carboxy-lyase	6113.74
R05032	UDP-N-acetyl-D-glucosamine:undecaprenyl-diphospho-N-acetylmuramoyl-L-alanyl-gamma-D-glutamyl-meso-2,6-diaminopimeloyl-D-alanyl-D-alanine 4-beta-N-acetylglucosaminlytransferase	6110.12
R02241	acyl-CoA:1-acyl-sn-glycerol-3-phosphate 2-O-acyltransferase	6104.15
R00416	UTP:N-acetyl-alpha-D-glucosamine-1-phosphate uridylyltransferase	6097.15
R09735	adenylyl-molybdopterin:molybdate molybdate transferase (AMP-forming)	6095.86
R07324	1D-myo-inositol-3-phosphate lyase (isomerizing)	6091.74
R02918	L-tyrosine:tRNA(Tyr) ligase (AMP-forming)	6042.67
R01827	sedoheptulose-7-phosphate:D-glyceraldehyde-3-phosphate glyceronetransferase	6023.57
R00342	(S)-malate:NAD+ oxidoreductase	6018.31
R05062	2-propyn-1-ol:cytochrome-c oxidoreductase	5999.4
R02035	6-phospho-D-glucono-1,5-lactone lactonohydrolase	5990.79
R00351	acetyl-CoA:oxaloacetate C-acetyltransferase (thioester-hydrolysing)	5985
R01954	L-citrulline:L-aspartate ligase (AMP-forming)	5956.53
R00756	ATP:D-fructose-6-phosphate 1-phosphotransferase	5954.76
R00420	UDP-N-acetyl-D-glucosamine 2-epimerase	5950.96
R01736	(R)-S-lactoylglutathione hydrolase	5934.36
R04405	5-methyltetrahydropteroyltri-L-glutamate:L-homocysteine S-methyltransferase	5905.01
R05688	1-deoxy-D-xylulose-5-phosphate isomeroreductase	5841.72
R10648	L-threonylcarbamoyladenylate:adenine in tRNA N6-L-threonylcarbamoyltransferase	5833.6
R06620	D-glucose:ubiquinone oxidoreductase	5830.74
R01135	IMP:L-aspartate ligase (GDP-forming)	5824.14
R08856	UDP-N-acetyl-D-glucosamine:undecaprenyl-phosphate N-acetyl-D-glucosamine phosphotransferase	5796.17
R02222	steroyl-CoA,hydrogen-donor:oxygen oxidoreductase	5796.17
R01827	sedoheptulose-7-phosphate:D-glyceraldehyde-3-phosphate glyceronetransferase	5760.3
R00021	L-glutamate:ferredoxin oxidoreductase (transaminating)	5731.95
R00885	GTP:alpha-D-mannose-1-phosphate guanylyltransferase	5689.44
R05692	GDP-L-fucose:NADP+ 4-oxidoreductase (3,5-epimerizing)	5667.22
R00505	UDP-alpha-D-galactopyranose furanomutase	5658.91
R07390	Annotation not found	5647.94
R03026	(S)-3-hydroxybutanoyl-CoA hydro-lyase	5641.65
R08700	[enzyme]-S-sulfanylcysteine:tRNA-uridine sulfurtransferase (ATP-hydrolysing)	5621.72
R01433	D-xylose xylohydrolase	5570.15
R03460	phosphoenolpyruvate:3-phosphoshikimate 5-O-(1-carboxyvinyl)-transferase	5536.41
R03789	tRNA-guanosine34:queuine tRNA-D-ribosyltransferase	5531.99
R10151	Annotation not found	5491.26
R00396	L-alanine:NAD+ oxidoreductase (deaminating)	5473.28
R03940	10-formyltetrahydrofolate:L-methionyl-tRNA N-formyltransferase	5472.47
R05629	UDPMurAc(oyl-L-Ala-D-gamma-Glu-L-Lys-D-Ala-D-Ala):undecaprenyl-phosphate phospho-N-acetylmuramoyl-pentapeptide-transferase	5462.91
R00623	primary_alcohol:NAD+ oxidoreductase	5430.17
R04550	(3R)-3-hydroxymyristoyl-[acyl-carrier protein]:UDP-3-O-[(3R)-3-hydroxymyristoyl]-alpha-D-glucosamine N-acetyltransferase	5382.4
R09660	S-methyl-5'-thioadenosine amidohydrolase	5377.86
R04591	1-(5-phosphoribosyl)-5-amino-4-carboxyimidazole:L-aspartate ligase (ADP-forming)	5355.89
R00199	ATP:pyruvate,water phosphotransferase	5353.71
R00660	phosphoenolpyruvate:UDP-N-acetyl-D-glucosamine 1-carboxyvinyl-transferase	5349.72
R00987	L-kynurenine hydrolase	5307.62
R00192	S-adenosyl-L-homocysteine hydrolase	5289.69
R00161	ATP:FMN adenylyltransferase	5282.13
R10652	[ribosomal protein uS12]-L-aspartate:sulfur-donor,S-adenosyl-L-methionine C3-methylthiotransferase	5268.18
R01130	IMP:NAD+ oxidoreductase	5256.89
R00685	L-tryptophan decarboxy-lyase	5253.68
R01870	orotidine-5'-phosphate:diphosphate phospho-alpha-D-ribosyl-transferase	5240.82
R10716	S-adenosyl-L-methionine:rRNA (adenine-N6-)-dimethyltransferase	5238.56
R04558	5-[(5-phospho-1-deoxy-D-ribulos-1-ylamino)methylideneamino]-1-(5-phospho-beta-D-ribosyl)imidazole-4-carboxamide D-erythro-1-(imidazol-4-yl)glycerol 3-phosphate-lyase (L-glutamine-hydrolysing; 5-amino-1-(5-phospho-beta-D-ribosyl)imidazole-4-carboxamide-forming)	5234.19
R04606	UDP-2,3-bis(3-hydroxytetradecanoyl)glucosamine:2,3-bis-(3-hydroxytetradecanoyl)-alpha-D-glucosaminyl-1-phosphate 2,3-bis(3-hydroxytetradecanoyl)-glucosaminyltransferase	5203.35
R00357	L-aspartic acid:oxygen oxidoreductase (deaminating)	5193.69
R06447	(2E,6E)-farnesyl-diphosphate:isopentenyl-diphosphate cistransferase (adding 8 isopentenyl units)	5177.99
R02291	L-aspartate-4-semialdehyde:NADP+ oxidoreductase (phosphorylating)	5156.18
R05884	isopentenyl-diphosphate:ferredoxin oxidoreductase	5122
R01790	1,4-alpha-D-glucan glucohydrolase	5112.5
R01557	maltose alpha-D-glucosylmutase	5107.51
R01801	CDP-diacylglycerol:sn-glycerol-3-phosphate 3-phosphatidyltransferase	5104.35
R00421	UDP-N-acetyl-D-glucosamine:NAD+ 6-oxidoreductase	5102.91
R03595	ATP:selenide, water phosphotransferase	5096.23
R04573	UDP-N-acetylmuramoyl-L-alanyl-D-glutamyl-L-lysine:alanyl-D-alanine ligase (ADP-forming)	5077.22
R08689	(E)-4-hydroxy-3-methylbut-2-en-1-yl-diphosphate:oxidized ferredoxin oxidoreductase (hydrating)	5073.1
R00135	Annotation not found	5065.16
R04657	ATP:2,3,2',3'-tetrakis(3-hydroxytetradecanoyl)-D-glucosaminyl-beta-D-1,6-glucosaminyl-alpha-phosphate 4-O'-phosphotransferase	5064.15
R04031	(1R,6R)-6-hydroxy-2-succinylcyclohexa-2,4-diene-1-carboxylate hydrolyase (2-succinylbenzoate-forming)	5057.31
R04323	2-amino-3-carboxymuconate semialdehyde carboxy-lyase	5042.78
R00264	2,5-dioxopentanoate:NADP+ 5-oxidoreductase	5039.6
R01082	(S)-malate hydro-lyase (fumarate-forming)	5033.29
R01626	malonyl-CoA:[acyl-carrier-protein] S-malonyltransferase	5026.19
R05146	dodecanoyl-[acyl-carrier protein]:KDO2-lipid-IVA O-dodecanoyltransferase	5012.85
R00848	sn-glycerol-3-phosphate:(acceptor) 2-oxidoreductase	5012.83
R04208	2-(formamido)-N1-(5-phosphoribosyl)acetamidine cyclo-ligase (ADP-forming)	4939.03
R03458	5-amino-6-(5-phosphoribitylamino)uracil:NADP+ 1'-oxidoreductase	4917.93
R01226	5,10-methylenetetrahydrofolate:3-methyl-2-oxobutanoate hydroxymethyltransferase	4908.51
R04109	L-glutamate-semialdehyde: NADP+ oxidoreductase (L-glutamyl-tRNA(Glu)-forming)	4908.11
R00158	ATP:UMP phosphotransferase	4889.4
R01168	L-histidine ammonia-lyase (urocanate-forming)	4875.18
R00036	5-aminolevulinate hydro-lyase (adding 5-aminolevulinate and cyclizing; porphobilinogen-forming)	4871.77
R00093	L-glutamate:NAD+ oxidoreductase (transaminating)	4869.63
R00842	sn-glycerol-3-phosphate:NAD+ 2-oxidoreductase	4867.3
R00294	nitrous-oxide:ferricytochrome-c oxidoreductase	4858.71
R01773	L-homoserine:NAD+ oxidoreductase	4850
R02059	N-acetyl-D-glucosamine-6-phosphate amidohydrolase	4824.28
R04567	(R)-3-hydroxytetradecanoly-[acyl-carrier-protein]:UDP-N-acetyl-glucosamine 3-O-(3-hydroxytetradecanoyl)transferase	4818.3
R01101	melibiose galactohydrolase	4806.12
R02283	N2-acetyl-L-ornithine:2-oxoglutarate aminotransferase	4801.53
R11768	2,5-dioxopentanoate:NAD+ 5-oxidoreductase	4787.28
R04658	CMP-3-deoxy-D-manno-oct-2-ulosonate:lipid IVA 3-deoxy-D-manno-oct-2-ulosonate transferase	4772.32
R03472	5-amino-1-(5-phospho-D-ribosyl)imidazole formate-lyase (decarboxylating, 4-amino-2-methyl-5-phosphomethylpyrimidine-forming)	4753.76
R01185	1D-myo-inositol 1-phosphate phosphohydrolase	4750.37
R01602	D-glucose 1-epimerase	4730.7
R00847	ATP:glycerol 3-phosphotransferase	4705.94
R00491	aspartate racemase	4703.06
R01220	5,10-methylenetetrahydrofolate:NADP+ oxidoreductase	4693.94
R10667	S-adenosyl-L-methionine:3-[(1-carboxyvinyl)-oxy]benzoate adenosyltransferase (bicarbonate-hydrolysing, 6-amino-6-deoxyfutalosine-forming)	4626.2
R09556	2,3-epoxy-2,3-dihydrobenzoyl-CoA (3Z)-6-oxohex-3-enoyl-CoA-lyase (formate-forming)	4568.65
R01800	CDP-diacylglycerol:L-serine 3-phosphatidyltransferase	4565.96
R00959	alpha-D-glucose 1-phosphate 1,6-phosphomutase	4509.36
R00942	tetrahydrofolate:L-glutamate gamma-ligase (ADP-forming)	4500.32
R04420	5-methylthio-5-deoxy-D-ribose-1-phosphate ketol-isomerase	4486.7
R01530	D-arabinose-5-phosphate aldose-ketose-isomerase	4463.52
R11098	2-iminobutanoate aminohydrolase	4461.13
R01859	propanoyl-CoA:carbon-dioxide ligase (ADP-forming)	4431.86
R04173	3-phosphoserine:2-oxoglutarate aminotransferase	4424.32
R00267	isocitrate:NADP+ oxidoreductase (decarboxylating)	4385.1
R00762	D-fructose-1,6-bisphosphate 1-phosphohydrolase	4350.87
R00480	ATP:L-aspartate 4-phosphotransferase	4347.07
R02287	5-formiminotetrahydrofolate:L-glutamate N-formiminotransferase	4325.65
R04990	Annotation not found	4314.17
R02269	5,6-dihydrouracil amidohydrolase	4311.69
R08589	cyclic dehypoxanthine futalosine lyase (dihydroxyacetone-forming)	4295.01
R09978	7-carboxy-7-carbaguanine:ammonia ligase (ADP-forming)	4294.72
R00078	Fe(II):oxygen oxidoreductase;	4270.14
R05000	polyisopentenylpyrolinate:4-hydroxybenzoate nonaprenyltransferase	4268.02
R00610	sarcosine:oxygen oxidoreductase (demethylating)	4261.79
R01406	long-chain-fatty-acid:[acyl-carrier-protein] ligase (AMP-forming)	4221.29
R00127	ATP:AMP phosphotransferase	4219.59
R01639	ATP:D-xylulose 5-phosphotransferase	4213.88
R04292	glycerone phosphate:iminosuccinate alkyltransferase (cyclizing)	4162.67
R03652	L-glutamine:tRNA(Gln) ligase (AMP-forming)	4162.45
R02288	4-imidazolone-5-propanoate amidohydrolase	4151.01
R03254	phosphoenolpyruvate:D-arabinose-5-phosphate C-(1-carboxyvinyl)transferase (phosphate-hydrolysing, 2-carboxy-2-oxoethyl-forming);	4144.51
R00401	alanine racemase	4135.86
R10460	GDP-4-amino-4,6-dideoxy-alpha-D-mannose:2-oxoglutarate aminotransferase	4132.93
R00428	GTP 8,9-hydrolase	4114.3
R01512	ATP:3-phospho-D-glycerate 1-phosphotransferase	4104.79
R01519	D-glucono-1,5-lactone lactonohydrolase	4090.78
R01049	ATP:D-ribose-5-phosphate diphosphotransferase	4087.11
R01658	dimethylallyl-diphosphate:isopentenyl-diphosphate dimethylallyltranstransferase	4082.26
R00426	GTP diphosphohydrolase (diphosphate-forming);	4075.06
R01625	CoA:apo-[acyl-carrier-protein] pantetheinephosphotransferase	4045.98
R00988	N-formylanthranilate amidohydrolase	4041.65
R01404	acyl-[acyl-carrier protein]:NADP+ oxidoreductase	4039.34
R02735	LL-2,6-diaminoheptanedioate 2-epimerase	4035.23
R00245	L-glutamate gamma-semialdehyde:NAD+ oxidoreductase	4020.44
R01416	agmatine iminohydrolase	4015.51
R01529	D-ribulose-5-phosphate 3-epimerase	3998.66
R09382	CTP,CTP,ATP:tRNA cytidylyl,cytidylyl,adenylyltransferase	3997.35
R02971	ATP:pantothenate 4'-phosphotransferase	3993.49
R00678	L-tryptophan:oxygen 2,3-oxidoreductase (decyclizing)	3991.28
R09248	(2E,6E)-farnesyl-diphosphate:isopentenyl-diphosphate farnesyltranstransferase (adding 5 isopentenyl units)	3962.92
R01209	2,3-dihydroxy-3-methylbutanoate hydro-lyase	3958.68
R03083	2-dehydro-3-deoxy-D-arabino-heptonate 7-phosphate phosphate-lyase (cyclyzing)	3947.19
R00897	O3-acetyl-L-serine:hydrogen-sulfide 2-amino-2-carboxyethyltransferase;	3946.38
R09770	ATP:D-glycero-alpha-D-manno-heptose 7-phosphate 1-phosphotransferase	3946.29
R07322	squalene mutase (cyclizing)	3919.3
R05681	NAD-dependent threonine 4-phosphate dehydrogenase	3912.16
R00966	UMP:diphosphate phospho-alpha-D-ribosyltransferase	3900.48
R00891	L-serine hydro-lyase (adding hydrogen sulfide, L-cysteine-forming)	3900.11
R00650	S-adenosyl-L-methionine:L-homocysteine S-methyltransferase	3887.61
R01799	CTP:phosphatidate cytidyltransferase	3867.56
R08572	ATP:(R)-glycerate 2-phosphotransferase	3861.85
R00485	L-asparagine amidohydrolase	3851.53
R00617	ATP:thiamin-phosphate phosphotransferase	3849.87
R08968	ATP:N-acetyl-D-glucosamine 1-phosphotransferase	3843.16
R04424	(2S,3S)-2-hydroxybutane-1,2,3-tricarboxylate hydro-lyase [(Z)-but-2-ene-1,2,3-tricarboxylate-forming]	3839.25
R10279	dTDP-6-deoxy-beta-L-talose 4-epimerase	3838.95
R02473	(R)-pantoate:beta-alanine ligase (AMP-forming)	3833.6
R00124	ATP:ADP phosphatransferase	3811.08
R04325	10-formyltetrahydrofolate:5'-phosphoribosylglycinamide formyltransferase	3802.3
R04286	2-amino-4-hydroxy-6-(erythro-1,2,3-trihydroxypropyl) dihydropteridine triphosphate lyase	3798.54
R09837	2-(1,2-epoxy-1,2-dihydrophenyl)acetyl-CoA isomerase	3783.39
R02413	shikimate:NADP+ 3-oxidoreductase	3781.94
R01086	2-(Nomega-L-arginino)succinate arginine-lyase (fumarate-forming)	3778.74
R00084	porphobilinogen:(4-[2-carboxyethyl]-3-[carboxymethyl]pyrrol-2-yl)methyltransferase (hydrolysing);	3776.96
R01206	[1,4-(N-acetyl-beta-D-glucosaminyl)]n glycanohydrolase	3758
R01030	sn-glycero-3-phosphocholine glycerophosphohydrolase	3748.26
R09394	GTP 3',8-cyclase [(8S)-3',8-cyclo-7,8-dihydroguanosine 5'-triphosphate-forming]	3746.38
R10507	L-proline:(acceptor) oxidoreductase	3741.17
R09555	benzoyl-CoA,NADPH:oxygen oxidoreductase (2,3-epoxydizing)	3725.38
R01737	ATP:D-gluconate 6-phosphotransferase	3706.91
R00332	ATP:GMP phosphotransferase	3661.97
R07767	[protein]-N6-(octanoyl)-L-lysine:an [Fe-S] cluster scaffold protein carrying a [4Fe-4S]2+ cluster sulfurtransferase	3651.12
R07459	ATP:[sulfur-carrier protein] adenylyltransferase	3648.76
R03165	hydroxymethylbilane hydro-lyase(cyclizing)	3641.86
R10247	1-deoxy-D-xylulose 5-phosphate:thiol sulfurtransferase	3631.33
R04266	CDP-3,6-dideoxy-D-glucose 2-epimerase	3630.05
R00908	beta-alanine:2-oxoglutarate aminotransferase	3613.55
R00371	acetyl-CoA:glycine C-acetyltransferase	3596.07
R09995	Annotation not found	3595.23
R01771	ATP:L-homoserine O-phosphotransferase	3594.17
R03348	nicotinate-nucleotide:pyrophosphate phosphoribosyltransferase (carboxylating)	3582.23
R00597	S-adenosyl-L-methionine:tRNA guanine N1-methyltransferase;	3568.95
R00104	ATP:NAD+ 2'-phosphotransferase	3563.89
R00137	ATP:nicotinamide-nucleotide adenylyltransferase	3561.95
R00245	L-glutamate gamma-semialdehyde:NAD+ oxidoreductase	3560.45
R01122	delta2-isopentenyl-diphosphate:tRNA isopentenyltransferase	3551.21
R01768	hypoxanthine:NAD+ oxidoreductase	3540.4
R04988	S-adenosyl-L-methionine:3-(all-trans-octaprenyl)benzene-1,2-diol 2-O-methyltransferase	3537.36
R08555	(R)-lactate hydro-lyase (adding N-acetyl-D-glucosamine 6-phosphate; N-acetylmuramate 6-phosphate-forming)	3509.48
R02101	5,10-methylenetetrahydrofolate:dUMP C-methyltransferase	3506.25
R00509	ATP:adenylylsulfate 3'-phosphotransferase	3503.1
R00066	6,7-dimethyl-8-(1-D-ribityl)lumazine:6,7-dimethyl-8-(1-D-ribityl)lumazine 2,3-butanediyltransferase	3477.02
R02055	phsophatidyl-L-serine carboxy-lyase	3458.08
R03191	UDP-N-acetylmuramate:NADP+ oxidoreductase	3442.08
R00014	pyruvate:thiamin diphosphate acetaldehydetransferase (decarboxylating)	3440.23
R02135	thiamin monophosphate phosphohydrolase	3439.71
R00345	phosphate:oxaloacetate carboxy-lyase (adding phosphate;phosphoenolpyruvate-forming)	3437.04
R02472	(R)-pantoate:NADP+ 2-oxidoreductase	3423.86
R03443	N-acetyl-L-glutamate-5-semialdehyde:NADP+ 5-oxidoreductase (phosphrylating)	3418.35
R03223	2-methyl-4-amino-5-hydroxymethylpyrimidine-diphosphate:4-methyl-5-(2-phosphoethyl)-thiazole 2-methyl-4-aminopyridine-5-methenyltransferase	3416.87
R01054	ADP-ribose ribophosphohydrolase	3404.62
R00787	ammonia:NAD+ oxidoreductase	3402.33
R09838	phenylacetyl-CoA:oxygen oxidoreductase (1,2-epoxidizing)	3396.93
R00277	pyridoxamine-5'-phosphate:oxygen oxidoreductase (deaminating)	3395.89
R00959	alpha-D-glucose 1-phosphate 1,6-phosphomutase	3393.82
R01397	carbamoyl-phosphate:L-aspartate carbamoyltransferase	3386.29
R04710	protein-glycine,dihydroflavodoxin:S-adenosyl-L-methionine oxidoreductase (S-adenosyl-L-methionine cleaving)	3384.62
R01459	cholesterol:oxygen oxidoreductase	3379.59
R02739	alpha-D-glucose 6-phosphate ketol-isomerase	3365.89
R05838	pyridoxine 5'-phosphate synthase	3356.89
R07411	(2E,6E)-farnesyl-diphosphate:protoheme IX farnesyltranstransferase	3336.63
R01015	D-glyceraldehyde-3-phosphate aldose-ketose-isomerase	3331.1
R05645	D-glycero-beta-D-manno-heptose-7-phosphate aldose-ketose-isomerase	3330.77
R02286	N-formimino-L-glutamate iminohydrolase	3321.29
R10806	S-adenosyl-L-methionine:[protein]-L-glutamine (N5-glutamine)-methyltransferase	3299.48
R11207	[prokaryotic ubiquitin-like protein]:[protein]-L-lysine ligase (ADP-forming)	3297.43
R10205	5-phospho-alpha-D-ribose 1,2-cyclic phosphate 2-phosphohydrolase (alpha-D-ribose 1,5-bisphosphate-forming)	3295.94
R01152	N-carbamoylputrescine amidohydrolase	3294.41
R06514	dTDP-4-dehydro-6-deoxy-alpha-D-glucose 3,5-epimerase;	3293.6
R01818	D-mannose 6-phosphate 1,6-phosphomutase	3269.1
R01158	L-histidinol:NAD+ oxidoreductase	3266.53
R09597	L-lysine:[tRNA(Ile2)]-cytidine34 ligase (AMP-forming)	3264.54
R04198	2,3,4,5-tetrahydrodipicolinate:NAD+ 4-oxidoreductase	3248.48
R00431	GTP:oxaloacetate carboxy-lyase (adding GTP;phosphoenolpyruvate-forming);	3239.25
R00829	succinyl-CoA:acetyl-CoA C-acyltransferase;	3226.85
R05633	CTP: 2-C-methyl-D-erythritol 4-phosphate cytidylyltransferase	3219.27
R02530	(R)-S-lactoylglutathione methylglyoxal-lyase (isomerizing)	3213.64
R02173	tryptamine:oxygen oxidoreductase(deaminating)	3212.42
R00190	AMP:diphosphate phospho-D-ribosyltransferase	3208.49
R01795	L-phenylalanine,tetrahydrobiopterin:oxygen oxidoreductase (4-hydroxylating)	3180.87
R03035	ATP:pantetheine-4'-phosphate adenylyltransferase	3172.21
R07613	LL-2,6-diaminoheptanedioate:2-oxoglutarate aminotransferase	3166.38
R04587	UDP-3-O-[(3R)-3-hydroxymyristoyl]-N-acetylglucosamine amidohydrolase	3156.95
R00761	D-fructose-6-phosphate D-erythrose-4-phosphate-lyase (adding phosphate; acetyl-phosphate-forming)	3151.19
R01931	thiosulfate:cyanide sulfurtranserase	3132.14
R01541	ATP:2-dehydro-3-deoxy-D-gluconate 6-phosphotransferase	3128.23
R01498	D-glucosyl-N-acylsphingosine glucohydrolase	3105.91
R03522	RX:glutathione R-transferase	3102.97
R01708	pyridoxine:NADP+ 4-oxidoreductase	3102.05
R00765	D-glucosamine-6-phosphate aminohydrolase (ketol isomerizing);	3098.45
R01074	biotin:CoA ligase (AMP-forming);	3098.02
R00936	5,6,7,8-tetrahydrofolate:NAD+ oxidoreductase	3093.97
R04428	(3R)-3-hydroxybutanoyl-[acyl-carrier-protein] hydro-lyase	3086.62
R00132	carbonate hydro-lyase (carbon-dioxide-forming);	3072.42
R03409	guanosine 3'-diphosphate 5'-triphosphate 5'-phosphohydrolase	3067.85
R03066	6-(hydroxymethyl)-7,8-dihydropterin:4-aminobenzoate 2-amino-4-hydroxydihydropteridine-6-methenyltransferase	3061.27
R11013	hercynine,gamma-L-glutamyl-L-cysteine:oxygen oxidoreductase [gamma-L-glutamyl-S-(hercyn-2-yl)-L-cysteine S-oxide-forming]	3052.11
R00952	cellobiose:phosphate alpha-D-glucosyltransferase	3040.59
R00717	glycolate:NAD+ oxidoreductase	3037.29
R05066	3-hydroxy-2-methylpropanoate:NAD+ oxidoreductase	3029.7
R05647	D-glycero-beta-D-manno-heptose 1,7-bisphosphate 7-phosphohydrolase	3029.08
R03051	2,3-dihydroxy-3-methylbutanoate:NADP+ oxidoreductase (isomerizing)	3024.65
R02425	(S)-allantoin amidohydrolase	2989.03
R00260	glutamate racemase	2985.5
R00551	L-arginine amidinohydrolase	2971.94
R01248	L-proline:NAD+ 5-oxidoreductase	2969.11
R00341	ATP:oxaloacetate carboxy-lyase (transphosphorylating;phosphoenolpyruvate-forming)	2961.45
R01332	beta-D-mannan hydrolases	2954.89
R10463	ATP:L-threonyl,bicarbonate adenylyltransferase	2944.09
R11325	ubiquinol:oxygen oxidoreductase (electrogenic, non H+-transporting)	2942.03
R05634	ATP:4-(cytidine 5'-diphospho)-2-C-methyl-D-erythritol 2-phosphotransferase	2937.58
R02262	L-fuculose-1-phosphate lactaldehyde-lyase	2936.61
R00908	beta-alanine:2-oxoglutarate aminotransferase	2914.02
R04620	7,8-dihydroneopterin-3'-triphosphate phosphohydrolase (alkaline optimum)	2905.16
R01056	D-ribose-5-phosphate aldose-ketose-isomerase	2885.29
R00965	orotidine-5'-phosphate carboxy-lyase (UMP-forming)	2857.64
R00130	ATP:dephospho-CoA 3'-phosphotransferase	2856.73
R07412	ferroheme o:acceptor C-81-oxidoreductase (heme a-forming)	2848.3
R00671	L-ornithine ammonia-lyase (cyclizing; L-proline-forming)	2842.57
R03509	N-(5-phospho-beta-D-ribosyl)anthranilate ketol-isomerase	2838.66
R00959	alpha-D-glucose 1-phosphate 1,6-phosphomutase	2827.99
R02649	ATP:N-acetyl-L-glutamate 5-phosphotransferase	2827.18
R00409	(2S,3R)-3-hydroxybutane-1,2,3-tricarboxylate pyruvate-lyase (succinate-forming)	2812.33
R02689	UDP-alpha-D-glucose:1,2-diacyl-sn-glycerol 3-beta-D-glucosyltransferase	2810.46
R03197	uroporphyrinogen-III carboxy-lyase	2810.24
R01334	2-phosphoglycolate phosphohydrolase	2801.27
R02094	ATP:dTMP phosphotransferase	2781.91
R05982	Annotation not found	2776.29
R01196	pyruvate:ferredoxin 2-oxidoreductase (CoA-acetylating)	2775.24
R02519	homogentisate:oxygen 1,2-oxidoreductase (decyclizing)	2761.25
R00158	ATP:UMP phosphotransferase	2756.85
R01542	2-dehydro-3-deoxy-D-gluconate:NAD+ 5-oxidoreductase	2750.21
R00230	acetyl-CoA:phosphate acetyltransferase	2746.43
R00880	GDP-D-mannose:NAD+ 6-oxidoreductase	2744.74
R04640	N-(5'-phospho-D-ribosylformimino)-5-amino-1- (5''-phospho-D-ribosyl)-4-imidazolecarboxamide ketol-isomerase;	2741.09
R07405	5-carboxyamino-1-(5-phospho-D-ribosyl)imidazole carboxymutase	2735.63
R00479	isocitrate glyoxylate-lyase (succinate-forming)	2732.89
R02734	N-succinyl-LL-2,6-diaminoheptanedioate amidohydrolase	2731.52
R00472	acetyl-CoA:glyoxylate C-acetyltransferase (thioester-hydrolysing, carboxymethyl-forming);	2731.4
R01224	5-methyltetrahydrofolate:NADP+ oxidoreductase	2729.44
R07766	octanoyl-[acp]:protein N6-octanoyltransferase	2725.43
R02427	D-xylono-1,5-lactone lactonohydrolase	2724.46
R04018	acylneuraminyl hydrolase	2719.37
R00709	isocitrate:NAD+ oxidoreductase (decarboxylating)	2700.94
R10666	chorismate hydro-lyase (3-[(1-carboxyvinyl)oxy]benzoate-forming)	2698.16
R01071	1-(5-phospho-D-ribosyl)-ATP:diphosphate phospho-alpha-D-ribosyl-transferase	2691.65
R01562	adenosine 3'-phosphate phosphohydrolase	2690.69
R00256	L-glutamine amidohydrolase	2675.96
R09395	thiocarboxylated molybdopterin synthase:cyclic pyranopterin phosphate sulfurtransferase	2671.98
R11372	(8S)-3',8-cyclo-7,8-dihydroguanosine 5'-triphosphate lyase (cyclic pyranopterin phosphate-forming)	2668.52
R03503	ATP:6-hydroxymethyl-7,8-dihydropterin 6'-diphosphotransferase	2657.69
R01221	glycine:NAD+ 2-oxidoreductase (tetrahydrofolate-methylene-adding);	2653.77
R08588	dehypoxanthine futalosine:S-adenosyl-L-methionine oxidoreductase (cyclizing)	2652.51
R05606	D-mannonate hydro-lyase	2643.48
R00985	chorismate pyruvate-lyase (amino-accepting; anthranilate-forming)	2631.34
R00955	UDP-glucose:alpha-D-galactose-1-phosphate uridylyltransferase	2631.31
R09275	5,5'-dehydrodivanillate,NADPH:oxygen oxidoreductase (demethylating)	2625.8
R01776	acetyl-CoA:L-homoserine O-acetyltransferase	2621.84
R00310	protoheme ferro-lyase (protoporphyrin-forming)	2619.35
R10002	6-carboxy-5,6,7,8-tetrahydropterin ammonia-lyase	2603.78
R00905	3-ureidopropanoate amidohydrolase	2598.71
R08057	GTP:GTP guanylyltransferase	2584.85
R03351	CTP:3-deoxy-D-manno-octulosonate cytidylyltransferase	2574.52
R01724	5-phospho-alpha-D-ribose 1-diphosphate:nicotinate ligase (ADP, diphosphate-forming)	2571.19
R00816	catechol:oxygen 2,3-oxidoreductase (decyclizing)	2567.4
R10657	ATP:alpha-D-Man-(1->2)-alpha-D-Man-(1->2)-alpha-D-Man-(1->3)-alpha-D-Man-(1->3)-[alpha-D-Man-(1->2)-alpha-D-Man-(1->2)-alpha-D-Man-(1->3)-alpha-D-Man-(1->3)]n-alpha-D-Man-(1->3)-alpha-D-Man-(1->3)-alpha-D-GlcNAc-diphospho-ditrans,octacis-undecaprenol 3-phosphotransferase	2561.12
R09994	alpha-maltose 1-phosphate:(1->4)-alpha-D-glucan 4-alpha-D-maltosyltransferase	2560.88
R00705	3-oxopropanoate:NAD+ oxidoreductase (decarboxylating, CoA-acetylating)	2557.4
R03026	(S)-3-hydroxybutanoyl-CoA hydro-lyase	2556.38
R00875	D-glucitol:NAD+ 2-oxidoreductase	2553.64
R05225	Annotation not found	2541.51
R01492	ATP:cob(I)alamin Co-beta-adenosyltransferase	2531.62
R01238	4-hydroxybenzoate carboxy-lyase (phenol-forming)	2527.02
R01157	agmatine amidinohydrolase	2523.27
R01884	creatinine amidohydrolase	2516.09
R02698	4-hydroxyphenylacetate,NADH:oxygen oxidoreductase (3-hydroxylating)	2494.43
R02487	glutaryl-CoA:electron-transfer flavoprotein 2,3-oxidoreductase (decarboxylating)	2492.79
R01385	UDP-glucuronate 4-epimerase	2485.67
R01540	D-altronate hydro-lyase (2-dehydro-3-deoxy-D-gluconate-forming)	2481.6
R04457	5-amino-6-(D-ribitylamino)uracil butanedionetransferase	2479.66
R05579	glutaryl-CoA:(acceptor) 2,3-oxidoreductase (non-decarboxylating)	2474.83
R00199	ATP:pyruvate,water phosphotransferase	2454.25
R09845	CAAX protease	2448.6
R00315	ATP:acetate phosphotransferase	2442.76
R00891	L-serine hydro-lyase (adding hydrogen sulfide, L-cysteine-forming)	2437.43
R01422	benzoate:CoA ligase (AMP-forming)	2436.91
R02025	L-methionine:oxidized-thioredoxin S-oxidoreductase	2430.99
R01066	2-deoxy-D-ribose-5-phosphate acetaldehyde-lyase (D-glyceraldehyde-3-phosphate-forming)	2412.27
R00999	O-succinyl-L-homoserine succinate-lyase (deaminating; 2-oxobutanoate-forming)	2409.32
R03998	anthranilyl-CoA,NADH:oxygen oxidoreductase (de-aromatizing)	2406
R00351	acetyl-CoA:oxaloacetate C-acetyltransferase (thioester-hydrolysing)	2404.16
R01560	adenosine aminohydrolase	2387.1
R00207	pyruvate:oxygen 2-oxidoreductase (phosphorylating)	2376.92
R00197	(R)-lactate:ferricytochrome-c 2-oxidoreductase	2372.5
R00878	alpha-D-glucose aldose-ketose-isomerase	2368.35
R03033	D-galactonate hydro-lyase	2363.5
R01360	(S)-3-hydroxy-3-methylglutaryl-CoA acetoacetate-lyase (acetyl-CoA-forming)	2358.47
R00568	Annotation not found	2350.92
R04428	(3R)-3-hydroxybutanoyl-[acyl-carrier-protein] hydro-lyase	2350.08
R00190	AMP:diphosphate phospho-D-ribosyltransferase	2346.81
R06562	vestitone:NADP+ oxidoreductase	2346.08
R00667	L-ornithine:2-oxo-acid aminotransferase	2339.2
R01105	galactan galactohydrolase	2335.18
R00214	(S)-malate:NAD+ oxidoreductase (decarboxylating)	2326.94
R00289	UTP:alpha-D-glucose-1-phosphate uridylyltransferase	2316.22
R03470	4-carboxymuconolactone carboxy-lyase	2306.85
R00858	hydrogen-sulfide:NADP+ oxidoreductase	2304.14
R02765	methylmalonyl-CoA epimerase	2293.44
R07013	(1R,2S)-naphthalene 1,2-oxide hydrolase	2292.49
R00586	acetyl-CoA:L-serine O-acetyltransferase	2289.94
R03471	ATP:4-amino-5-hydroxymethyl-2-methylpyrimidine 5-phosphotransferase	2288.34
R07661	UDP-4-deoxy-4-formamido-L-arabinose:undecaprenyl-phosphate 4-deoxy-4-formamido-L-arabinosyltransferase	2270.8
R02422	allantoate amidinohydrolase	2264.14
R00336	guanosine-3',5'-bis(diphosphate) 3'-diphosphohydrolase	2262.51
R02889	UDPglucose:1,4-beta-D-glucan 4-beta-D-glucosyltransferase	2243.53
R04000	(E)-glutaconate CoA-transferase	2234.81
R02864	S-adenosyl-L-methionine:uroporphyrin-III C-methyltransferase	2232.99
R01372	phenylpyruvate:oxygen oxidoreductase (hydroxylating,decarboxylating)	2226.22
R01057	D-ribose 1,5-phosphomutase	2216.39
R01567	ATP:thymidine 5'-phosphotransferase	2210.16
R10223	tRNA(adenine34) aminohydrolase	2202.99
R02540	2-phenylacetamide amidohydrolase	2195.29
R05287	chloroacetic acid halidohydrolase	2188.63
R04858	S-adenosyl-L-methionine:DNA (cytosine-5-)-methyltransferase	2169.04
R01312	phosphatidylcholine cholinephosphohydrolase	2162.6
R10151	Annotation not found	2157.23
R01856	dGTP triphosphohydrolase	2156.42
R03222	protoporphyrinogen-IX:oxygen oxidoreductase	2150.68
R02085	(S)-3-hydroxy-3-methylglutaryl-CoA hydro-lyase (trans-3-methylglutaconyl-CoA-forming)	2124.91
R01238	4-hydroxybenzoate carboxy-lyase (phenol-forming)	2119.63
R00126	ADP:ATP adenylyltransferase	2108.32
R04787	15-cis-phytoene:acceptor oxidoreductase	2106.15
R01868	(S)-dihydroorotate:quinone oxidoreductase	2101.66
R01055	uracil hydro-lyase (adding D-ribose 5-phosphate;pseudouridine-5'-phosphate-forming)	2085.49
R00623	primary_alcohol:NAD+ oxidoreductase	2083.44
R00261	L-glutamate 1-carboxy-lyase (4-aminobutanoate-forming)	2082.73
R03136	polyvinyl-alcohol:(acceptor) oxidoreductase	2074.36
R04365	succinyl-CoA:2,3,4,5-tetrahydropyridine-2,6-dicarboxylate N-succinyltransferase	2068.12
R08871	acetyl-CoA:demethylphosphinothricin N-acetyltransferase	2055.08
R07605	7-aminomethyl-7-carbaguanine:NADP+ oxidoreductase	2054.22
R01268	nicotinamide amidohydrolase	2034.23
R03231	S-adenosyl-L-methionine:8-amino-7-oxononanoate aminotransferase	2031.37
R00189	deamido-NAD+:ammonia ligase (AMP-forming)	2017
R01570	thymidine:phosphate deoxy-alpha-D-ribosyltransferase	2012.16
R08503	5-deoxy-D-glucuronate aldose-ketose-isomerase	1994.37
R01561	adenosine:phosphate alpha-D-ribosyltransferase	1984.41
R09995	Annotation not found	1977.08
R01942	S-adenosyl-L-methionine:caffeoyl-CoA 3-O-methyltransferase	1966.38
R00214	(S)-malate:NAD+ oxidoreductase (decarboxylating)	1953.14
R00783	nitric-oxide:ferricytochrome-c oxidoreductase	1950.62
R10867	beta-D-4-deoxy-Delta4-GlcAp-(1->3)-D-GalNAc6S hydrolase	1943.99
R00248	L-glutamate:NADP+ oxidoreductase (deaminating)	1943.3
R01402	S-methyl-5'-thioadenosine:phosphate S-methyl-5-thio-alpha-D-ribosyl-transferase	1941.26
R00371	acetyl-CoA:glycine C-acetyltransferase	1936.48
R09660	S-methyl-5'-thioadenosine amidohydrolase	1918.81
R03896	(R)-2-methylmalate hydro-lyase (2-methylmaleate-forming)	1909.3
R08836	3,4-dihydroxy-L-phenylalanine:oxygen 4,5-oxidoreductase (decyclizing)	1885.58
R01570	thymidine:phosphate deoxy-alpha-D-ribosyltransferase	1885.41
R01631	protocatechuate:oxygen 3,4-oxidoreductase (decyclizing)	1864.82
R05633	CTP: 2-C-methyl-D-erythritol 4-phosphate cytidylyltransferase	1864.12
R03350	3-deoxy-D-manno-octulosonate-8-phosphate 8-phosphohydrolase	1861.41
R04734	4a-hydroxytetrahydrobiopterin hydro-lyase	1853.61
R03508	1-(2-carboxyphenylamino)-1-deoxy-D-ribulose-5-phosphate carboxy-lyase(cyclizing)	1841.26
R11581	GTP:molybdenum cofactor guanylyltransferase	1836.26
R01465	L-threonine:NAD+ oxidoreductase	1832.91
R02065	geranylgeranyl-diphosphate:geranylgeranyl-diphosphate geranylgeranyltransferase (prephytoene-diphosphate-forming)	1828.98
R07063	linoleoyl-CoA,hydrogen-donor:oxygen oxidoreductase	1825.74
R10832	4-O-beta-D-glucopyranosyl-D-gluconate:phosphate alpha-D-glucosyltransferase	1808.41
R00021	L-glutamate:ferredoxin oxidoreductase (transaminating)	1807.64
R00264	2,5-dioxopentanoate:NADP+ 5-oxidoreductase	1805.24
R01244	adenine aminohydrolase	1798.18
R01384	UDP-D-glucuronate carboxy-lyase (UDP-D-xylose-forming)	1793.53
R02108	1,4-alpha-D-glucan glucanohydrolase	1789.62
R00025	ethylnitronate:oxygen 2-oxidoreductase (nitrite-forming)	1786.86
R01878	cytidine aminohydrolase	1785.14
R00396	L-alanine:NAD+ oxidoreductase (deaminating)	1778.21
R01025	choline:acceptor 1-oxidoreductase	1775.64
R00470	4-hydroxy-2-oxoglutarate glyoxylate-lyase (pyruvate-forming)	1773.11
R01819	D-mannose-6-phosphate aldose-ketose-isomerase	1762.39
R00742	acetyl-CoA:carbon-dioxide ligase (ADP-forming)	1761.44
R11703	GDP-alpha-D-mannose:2-O-alpha-D-mannosyl-1-phosphatidyl-1D-myo-inositol 6-alpha-D-mannosyltransferase (configuration-retaining)	1754.45
R10689	L-fucono-1,5-lactone lactonohydrolase	1754.38
R01364	4-fumarylacetoacetate fumarylhydrolase	1754.26
R00749	ethanolamine ammonia-lyase (acetaldehyde-forming)	1752.42
R02412	ATP:shikimate 3-phosphotransferase	1742.22
R00885	GTP:alpha-D-mannose-1-phosphate guanylyltransferase	1737.28
R00421	UDP-N-acetyl-D-glucosamine:NAD+ 6-oxidoreductase	1734.47
R00977	5,6-dihydrouracil:NAD+ oxidoreductase	1727.96
R11216	S-adenosyl-L-methionine:[protein]-L-arginine N-methyltransferase	1718.31
R00897	O3-acetyl-L-serine:hydrogen-sulfide 2-amino-2-carboxyethyltransferase;	1716.6
R10649	tRNA (N6-L-threonylcarbamoyladenosine37):sulfur-donor,S-adenosyl-L-methionine C2-methylthiotransferase	1715.63
R01078	dethiobiotin:sulfur sulfurtransferase	1708.23
R00191	adenosine 3',5'-phosphate 5'-nucleotidohydrolase	1707.3
R07409	choline,reduced-ferredoxin:oxygen oxidoreductase	1701.45
R00010	alpha,alpha-trehalose glucohydrolase	1694.28
R02737	UDPglucose:D-glucose-6-phosphate 1-alpha-D-glucosyltransferase	1692.35
R04014	dodecanoyl-[acyl-carrier-protein] hydrolase	1691.42
R05176	ADP-D-glycero-D-manno-heptose 6-epimerase	1679.61
R00197	(R)-lactate:ferricytochrome-c 2-oxidoreductase	1677.99
R08571	glyceraldehyde ferredoxin oxidoreductase	1677.17
R02413	shikimate:NADP+ 3-oxidoreductase	1663.3
R00623	primary_alcohol:NAD+ oxidoreductase	1653.85
R07210	alkanesulfonate,reduced-FMN:oxygen oxidoreductase	1653.54
R02991	4-carboxymethylbut-3-en-4-olide enol-lactonohydrolase	1622.64
R00291	UDP-glucose 4-epimerase;	1616.98
R01804	phosphoenolpyruvate:N-acetyl-D-mannosamine C-(1-carboxyvinyl)transferase (phosphate-hydrolysing, 2-carboxy-2-oxoethyl-forming)	1615.01
R01635	4,5-dihydroxyphthalate carboxy-lyase (3,4-dihydroxybenzoate-forming)	1601.61
R08603	3D-(3,5/4)-trihydroxycyclohexane-1,2-dione acylhydrolase (decyclizing)	1601.32
R07463	glycine:oxygen oxidoreductase	1600.26
R01716	chorismate:L-glutamine aminotransferase	1592.53
R00956	CTP:alpha-D-glucose-1-phosphate cytidylyltransferase	1584.24
R00782	L-cysteine hydrogen-sulfide-lyase (deaminating; pyruvate-forming)	1578.89
R00610	sarcosine:oxygen oxidoreductase (demethylating)	1571.92
R01402	S-methyl-5'-thioadenosine:phosphate S-methyl-5-thio-alpha-D-ribosyl-transferase	1566.28
R01728	prephenate:NAD+ oxidoreductase(decarboxylating)	1557.6
R03084	3-dehydroquinate hydro-lyase	1555.1
R07770	Annotation not found	1554.25
R02362	pectin pectylhydrolase	1547.76
R00985	chorismate pyruvate-lyase (amino-accepting; anthranilate-forming)	1547.42
R01450	lactate racemase	1524.87
R01087	maleate cis-trans-isomerase	1508.13
R11090	ATP:[protein]-L-arginine N(omega)-phosphotransferase	1493.78
R03817	plastoquinol:oxidized-plastocyanin oxidoreductase	1490.42
R02656	gentisate:oxygen 1,2-oxidoreductase (decyclizing)	1489.35
R00131	urea amidohydrolase	1487.76
R00317	acetyl phosphate phosphohydrolase	1481.34
R00702	farnesyl-diphosphate:farnesyl-diphosphate farnesyltransferase	1478.71
R02301	5-formyltetrahydrofolate cyclo-ligase (ADP-forming)	1475.21
R00189	deamido-NAD+:ammonia ligase (AMP-forming)	1467.28
R08034	Annotation not found	1456.29
R02240	ATP:1,2-diacylglycerol 3-phosphotransferase	1453.52
R00952	cellobiose:phosphate alpha-D-glucosyltransferase	1449.45
R00217	oxaloacetate carboxy-lyase (pyruvate-forming)	1443.16
R02412	ATP:shikimate 3-phosphotransferase	1442.9
R10695	6-amino-6-deoxyfutalosine deaminase	1438.11
R10938	L-alanyl-D-glutamate epimerase	1430.82
R01960	L-kynurenine,NADPH:oxygen oxidoreductase (3-hydroxylating)	1425.13
R05588	Annotation not found	1424.45
R01993	(S)-dihydroorotate amidohydrolase	1418.3
R05227	hydrogenobyrinic-acid-a,c-diamide:cobalt cobalt-ligase (ADP-forming)	1414.65
R00905	3-ureidopropanoate amidohydrolase	1403.45
R00188	adenosine-3',5'-bisphosphate 3'-phosphohydrolase	1400.14
R10100	acetyl-CoA:UDP-2-acetamido-3-amino-2,3-dideoxy-alpha-D-glucuronate 3-N-acetyltransferase	1400.11
R02426	CDPglucose 4,6-hydro-lyase	1399.66
R00344	pyruvate:carbon-dioxide ligase (ADP-forming)	1394.74
R00228	acetaldehyde:NAD+ oxidoreductase (CoA-acetylating)	1389.54
R06529	adenosylcobyric acid:(R)-1-aminopropan-2-yl phosphate ligase	1389.54
R00782	L-cysteine hydrogen-sulfide-lyase (deaminating; pyruvate-forming)	1387.43
R11546	S-adenosyl-L-methionine:methanethiol S-methyltransferase	1386.31
R01741	D-gluconate:(acceptor) 2-oxidoreductase	1383.47
R03706	poly(beta-D-1,4-mannuronide) lyase	1382.24
R02000	rubredoxin:NAD+ oxidoreductase	1378.14
R00251	5-oxo-L-proline amidohydrolase (ATP-hydrolysing)	1372.43
R05637	2-phospho-4-(cytidine 5'-diphospho)-2-C-methyl-D-erythritol CMP-lyase (cyclizing)	1367.61
R10140	UDP-N-acetyl-2-amino-2-deoxy-alpha-D-glucuronate:NAD+ 3-oxidoreductase	1362.15
R01394	hydroxypyruvate aldose-ketose-isomerase	1360.72
R00220	L-serine ammonia-lyase	1348.69
R00798	nitrite:acceptor oxidoreductase	1321.21
R01398	carbamoyl-phosphate:L-ornithine carbamoyltransferase	1320.12
R04035	phosphoribosyl-ATP pyrophosphohydrolase	1315.41
R03383	methylmalonate:CoA ligase (AMP-forming)	1311.37
R02752	D-glucarate hydro-lyase	1303.94
R03813	L-leucyl-tRNA(Leu):protein leucyltransferase	1303.7
R11582	CTP:molybdenum cofactor cytidylyltransferase	1295.75
R11435	Annotation not found	1285.1
R06601	5-hydroxyisourate amidohydrolase	1280.5
R01088	L-leucine:NAD+ oxidoreductase (deaminating)	1280.29
R00229	acetate:CoA ligase (ADP-forming)	1279.91
R01715	chorismate pyruvatemutase	1274.41
R02111	1,4-alpha-D-glucan:orthophosphate alpha-D-glucosyltransferase	1272.76
R11544	beta-1,2-mannotriose mannohydrolase	1271.29
R06519	dihydroceramide,ferrocytochrome b5:oxygen oxidoreductase (4,5-dehydrogenating)	1270.59
R09722	cyanophycinase	1268.87
R00086	ATP phosphohydrolase	1266.85
R02782	2,4,6/3,5-pentahydroxycyclohexanone hydro-lyase	1258.09
R03182	7,8-diaminononanoate:carbon-dioxide cyclo-ligase	1253.1
R03145	pyruvate:ubiquinone oxidoreductase	1249.33
R04138	3-methylcrotonoyl-CoA:carbon-dioxide ligase (ADP-forming)	1247.51
R00238	acetyl-CoA:acetyl-CoA C-acetyltransferase	1247.37
R00490	L-aspartate ammonia-lyase (fumarate-forming)	1237.41
R00756	ATP:D-fructose-6-phosphate 1-phosphotransferase	1234.14
R01520	beta-D-glucose:NAD+ 1-oxoreductase	1231.22
R01764	benzoylformate carboxy-lyase (benzaldehyde-forming)	1228.47
R01185	1D-myo-inositol 1-phosphate phosphohydrolase	1225.2
R10970	ATP:6-deoxy-6-sulfo-D-fructose 1-phosphotransferase	1224.76
R01384	UDP-D-glucuronate carboxy-lyase (UDP-D-xylose-forming)	1221.75
R03223	2-methyl-4-amino-5-hydroxymethylpyrimidine-diphosphate:4-methyl-5-(2-phosphoethyl)-thiazole 2-methyl-4-aminopyridine-5-methenyltransferase	1220.86
R09670	CDP-1L-myo-inositol:1L-myo-inositol 1-phosphate myo-inositolphosphotransferase	1219.4
R06513	dTDPglucose 4,6-hydro-lyase	1217.98
R07234	S-adenosyl-L-methionine:rRNA (guanine-N2-)-methyltransferase	1213.63
R00760	ATP:D-fructose 6-phosphotransferase	1212
R02382	tyramine:oxygen oxidoreductase(deaminating)(flavin-containing)	1205.85
R00860	AMP,sulfite:acceptor oxidoreductase (adenosine-5'-phosphosulfate-forming)	1203.79
R00267	isocitrate:NADP+ oxidoreductase (decarboxylating)	1194.99
R03210	pimeloyl-CoA:L-alanine C-carboxyhexanoyltransferase (decarboxylating)	1191.81
R00885	GTP:alpha-D-mannose-1-phosphate guanylyltransferase	1185.52
R04148	nicotinate-nucleotide:dimethylbenzimidazole phospho-D-ribosyltransferase	1182.54
R00243	L-glutamate:NAD+ oxidoreductase (deaminating)	1180.48
R01015	D-glyceraldehyde-3-phosphate aldose-ketose-isomerase	1177.9
R00582	O-phospho-L-serine phosphohydrolase	1177.67
R00081	ferrocytochrome-c:oxygen oxidoreductase	1163.4
R01209	2,3-dihydroxy-3-methylbutanoate hydro-lyase	1160.32
R07177	thiosulfate:6-decylubiquinone oxidoreductase	1155.41
R04549	UDP-2,3-bis[(3R)-3-hydroxymyristoyl]-alpha-D-glucosamine 2,3-bis[(3R)-3-hydroxymyristoyl]-beta-D-glucosaminyl 1-phosphate phosphohydrolase	1154.83
R02021	adenosine 3',5'-bisphosphate,sulfite:oxidized-thioredoxin oxidoreductase (3'-phosphoadenosine-5'-phosphosulfate -forming)	1151.96
R01287	O-acetyl-L-homoserine:hydrogen sulfide S-(3-amino-3-carboxypropyl)transferase;	1150.65
R06782	3-phenylpropanoate,NADH:oxygen oxidoreductase (2,3-hydroxylating)	1143.72
R00286	UDP-glucose:NAD+ 6-oxidoreductase	1142.73
R00366	glycine:oxygen oxidoreductase (deaminating);	1140.71
R08946	ADP-glucose: D-glucose 1-alpha-D-glucosyltransferase	1138.93
R00264	2,5-dioxopentanoate:NADP+ 5-oxidoreductase	1137.21
R00859	hydrogen-sulfide:ferredoxin oxidoreductase	1134.06
R01098	D-galactose:oxygen 6-oxidoreductase	1130.57
R00774	urea:carbon-dioxide ligase (ADP-forming)	1127.75
R10880	Annotation not found	1124.36
R00196	(S)-lactate:ferricytochrome-c 2-oxidoreductase	1121.8
R00357	L-aspartic acid:oxygen oxidoreductase (deaminating)	1120.52
R00509	ATP:adenylylsulfate 3'-phosphotransferase	1116.08
R00756	ATP:D-fructose-6-phosphate 1-phosphotransferase	1110.35
R00691	L-arogenate hydro-lyase (decarboxylating; L-phenylalanine-forming)	1106.51
R01645	4-hydroxy-2-oxo-heptandioate succinate-semialdehyde-lyase (pyruvate-forming)	1091.56
R01939	L-2-aminoadipate:2-oxoglutarate aminotransferase	1090.17
R02000	rubredoxin:NAD+ oxidoreductase	1088.6
R02630	protein-N(pi)-phosphohistidine:D-mannose 6-phosphotransferase	1081.5
R00009	hydrogen-peroxide:hydrogen-peroxide oxidoreductase	1080.22
R00908	beta-alanine:2-oxoglutarate aminotransferase	1077.72
R00420	UDP-N-acetyl-D-glucosamine 2-epimerase	1076.99
R00209	pyruvate:NAD+ 2-oxidoreductase (CoA-acetylating);	1069.69
R02100	dUTP nucleotidohydrolase	1069.44
R00602	methanol:hydrogen-peroxide oxidoreductase	1069.35
R01117	CTP:N-acetylneuraminate cytidylyltransferase	1067.43
R00259	acetyl-CoA:L-glutamate N-acetyltransferase	1061.66
R00654	L-methionine methanethiol-lyase (deaminating;2-oxobutanoate-forming)	1060.8
R00028	maltose glucohydrolase	1059.58
R00982	anthranilate:CoA ligase (AMP-forming)	1056.5
R03222	protoporphyrinogen-IX:oxygen oxidoreductase	1052.86
R03013	L-histidinol-phosphate phosphohydrolase	1051.29
R00259	acetyl-CoA:L-glutamate N-acetyltransferase	1045.11
R05712	ammonia:ferricytochrome-c oxidoreductase	1044.5
R04464	5,10-methylenetetrahydromethanopterin:coenzyme-F420 oxidoreductase	1044.04
R01169	S-adenosyl-L-methionine:L-histidine Nalpha-methyltransferase	1043.6
R03232	protein-N(pi)-phosphohistidine:D-fructose 1-phosphotransferase	1043.42
R11395	8-amino-3,8-dideoxy-D-manno-octulosonate:2-oxoglutarate aminotransferase	1040.73
R01245	adenosine ribohydrolase	1034.91
R00731	L-tyrosine:oxygen oxidoreductase	1033.23
R00006	pyruvate:pyruvate acetaldehydetransferase (decarboxylating);	1026.82
R01073	N-(5-phospho-D-ribosyl)anthranilate:pyrophosphate phosphoribosyl-transferase	1024.01
R02250	triacylglycerol acylhydrolase	1022.41
R02110	1,4-alpha-D-glucan:1,4-alpha-D-glucan 6-alpha-D-(1,4-alpha-D-glucano)-transferase	1022.05
R00782	L-cysteine hydrogen-sulfide-lyase (deaminating; pyruvate-forming)	1018.07
R10246	L-tyrosine 4-methylphenol-lyase (2-iminoacetate-forming)	1016.58
R00566	L-arginine carboxy-lyase (agmatine-forming)	1007.95
R00215	(R)-malate:NAD+ oxidoreductase (decarboxylating)	1003.94
R00685	L-tryptophan decarboxy-lyase	1002.22
R03066	6-(hydroxymethyl)-7,8-dihydropterin:4-aminobenzoate 2-amino-4-hydroxydihydropteridine-6-methenyltransferase	1000.65
R00212	acetyl-CoA:formate C-acetyltransferase	998.853
R01051	ATP:D-ribose 5-phosphotransferase	994.215
R00533	sulfite:oxygen oxidoreductase	990.423
R08588	dehypoxanthine futalosine:S-adenosyl-L-methionine oxidoreductase (cyclizing)	988.819
R08588	dehypoxanthine futalosine:S-adenosyl-L-methionine oxidoreductase (cyclizing)	988.442
R07245	carbamoyl-phosphate:N2-acetyl-L-ornithine carbamoyltransferase	986.858
R00742	acetyl-CoA:carbon-dioxide ligase (ADP-forming)	980.16
R00894	L-glutamate:L-cysteine gamma-ligase (ADP-forming)	968.192
R02280	1-pyrroline-4-hydroxy-2-carboxylate aminohydrolase (decyclizing)	966.443
R01090	L-leucine:2-oxoglutarate aminotransferase	964.364
R00551	L-arginine amidinohydrolase	964.025
R00946	5-methyltetrahydrofolate:L-homocysteine S-methyltransferase	963.687
R00264	2,5-dioxopentanoate:NADP+ 5-oxidoreductase	962.126
R00081	ferrocytochrome-c:oxygen oxidoreductase	962.079
R01745	(R)-glycerate:NAD+ oxidoreductase	961.534
R00801	sucrose glucohydrolase	957.067
R00274	glutathione:hydrogen-peroxide oxidoreductase	956.432
R05223	Annotation not found	955.943
R00260	glutamate racemase	954.129
R06268	magnesium-protoporphyrin-IX 13-monomethyl ester,S-adenosyl-L-methionine:H2O oxidoreductase (hydroxylating)	949.523
R00791	nitrite:ferredoxin oxidoreductase	948.677
R06786	3-(3-hydroxyphenyl)propanoate,NADH:oxygen oxidoreductase (2-hydroxylating)	944.199
R01801	CDP-diacylglycerol:sn-glycerol-3-phosphate 3-phosphatidyltransferase	941.329
R01320	S-adenosyl-L-methionine:phosphatidyl-N-dimethylethanolamine N-methyltransferase	939.058
R05789	(R)-2-phospho-3-sulfolactate phosphohydrolase	936.316
R09947	(Z)-3-ureidoacrylate-peracid amidohydrolase	934.9
R00264	2,5-dioxopentanoate:NADP+ 5-oxidoreductase	932.647
R05774	sulfopyruvate carboxy-lyase	932.403
R02550	toluene,ferredoxin:oxygen oxidoreductase (methyl-hydroxylating);	929.866
R00362	citrate oxaloacetate-lyase (forming acetate from the pro-S carboxymethyl group of citrate);	927.853
R00094	glutathione:NAD+ oxidoreductase	927.003
R00615	thiamin diphosphate phosphohydrolase	922.68
R00782	L-cysteine hydrogen-sulfide-lyase (deaminating; pyruvate-forming)	917.812
R10963	S-adenosyl-L-methionine:2,7-dihydroxy-5-methyl-1-naphthoate 7-O-methyltransferase	915.945
R00674	L-serine hydro-lyase (adding indole; L-tryptophan-forming)	915.291
R00943	formate:tetrahydrofolate ligase (ADP-forming)	911.421
R00264	2,5-dioxopentanoate:NADP+ 5-oxidoreductase	910.499
R03391	CDP-4-dehydro-3,6-dideoxy-D-glucose:NAD+ 3-oxydoreductase	900.275
R00801	sucrose glucohydrolase	898.848
R01238	4-hydroxybenzoate carboxy-lyase (phenol-forming)	897.026
R11487	sulfite:quinone oxidoreductase	896.665
R02665	3-hydroxyanthranilate:oxygen 3,4-oxidoreductase (decyclizing)	896.61
R05807	sirohydrochlorin cobalt-lyase	893.071
R03013	L-histidinol-phosphate phosphohydrolase	892.131
R00705	3-oxopropanoate:NAD+ oxidoreductase (decarboxylating, CoA-acetylating)	891.13
R00446	L-lysine:NAD+ 6-oxidoreductase (deaminating)	890.091
R00292	UDP-glucose:glycogen 4-alpha-D-glucosyltransferase	887.062
R10847	D-galactaro-1,4-lactone lyase (ring-opening)	886.757
R03751	epsilon-caprolactone lactonohydrolase	884.392
R02225	ATP:streptomycin 6-phosphotransferase	884.185
R09543	S-adenosyl-L-methionine:malonyl-[acyl-carrier protein] O-methyltransferase	883.262
R00974	cytosine aminohydrolase	881.072
R00369	L-alanine:glyoxylate aminotransferase	879.355
R01867	(S)-dihydroorotate:fumarate oxidoreductase	876.428
R11524	[CysO sulfur-carrier protein]-L-cysteine carboxypeptidase	876.387
R01300	4-hydroxybenzoate:CoA ligase (AMP-forming)	874.806
R00798	nitrite:acceptor oxidoreductase	874.369
R07404	5-amino-1-(5-phospho-D-ribosyl)imidazole:carbon-dioxide ligase (ADP-forming)	873.629
R02964	NADH:menaquinone oxidoreductase	870.544
R00782	L-cysteine hydrogen-sulfide-lyase (deaminating; pyruvate-forming)	867.372
R00661	phosphoenolpyruvate 2,3-phosphonomutase	865.04
R00401	alanine racemase	862.615
R01293	4-hydroxybenzaldehyde:NAD+ oxidoreductase	860.801
R02778	trehalose-6-phosphate phosphohydrolase	857.3
R02777	dTDP-beta-L-rhamnose:NADP+ 4-oxidoreductase;	857.101
R03296	trans-4-hydroxy-L-proline 2-epimerase	854.737
R07675	L-galactose:NAD+ 1-oxidoreductase	854.21
R02737	UDPglucose:D-glucose-6-phosphate 1-alpha-D-glucosyltransferase	854.15
R00291	UDP-glucose 4-epimerase;	853.538
R03371	myo-inositol-hexakisphosphate 3-phosphohydrolase	852.71
R01478	beta-D-glucuronoside glucuronosohydrolase	851.813
R09570	L-tryptophan:FADH2 oxidoreductase (7-halogenating)	851.555
R03688	L-fuconate hydro-lyase	851.475
R01398	carbamoyl-phosphate:L-ornithine carbamoyltransferase	850.66
R10149	Annotation not found	847.147
R00461	L-lysine 2,3-aminomutase	845.503
R00897	O3-acetyl-L-serine:hydrogen-sulfide 2-amino-2-carboxyethyltransferase;	845.501
R01975	(S)-3-hydroxybutanoyl-CoA:NAD+ oxidoreductase	844.822
R01374	D-phenylalanine:quinone oxidoreductase (deaminating)	843.461
R05221	Annotation not found	843.206
R04429	butyryl-[acp]:NAD+ trans-2-oxidoreductase	841.538
R00134	formate:NADP+ oxidoreductase	840.33
R07644	2,3-dihydroxybenzoate:L-serine ligase	840.181
R01824	maltodextrin 1-alpha-D-glucosylmutase	825.746
R00318	phosphonoacetate phosphonohydrolase	821.997
R07236	S-adenosyl-L-methionine:gamma-tocopherol 5-O-methyltransferase	818.604
R00239	ATP:L-glutamate 5-phosphotransferase	814.952
R10817	D-psicose 3-epimerase	813.03
R10213	Annotation not found	811.707
R04147	Annotation not found	811.081
R03313	L-glutamate-5-semialdehyde:NADP+ 5-oxidoreductase (phosphorylating)	810.667
R01519	D-glucono-1,5-lactone lactonohydrolase	810.659
R05597	6-hydroxycyclohex-1-ene-1-carbonyl-CoA hydro-lyase (cyclohexa-1,5-diene-1-carbonyl-CoA-forming)	809.917
R00470	4-hydroxy-2-oxoglutarate glyoxylate-lyase (pyruvate-forming)	809.137
R04382	4-(4-deoxy-alpha-D-galact-4-enuronosyl)-D-galacturonate lyase	803.877
R00691	L-arogenate hydro-lyase (decarboxylating; L-phenylalanine-forming)	801.377
R00259	acetyl-CoA:L-glutamate N-acetyltransferase	800.289
R03877	magnesium-protoporphyrin IX chelatase	800.04
R03457	D-erythro-1-(imidazol-4-yl)glycerol 3-phosphate hydro-lyase	799.804
R11702	GDP-alpha-D-mannose:1-phosphatidyl-1D-myo-inositol 2-alpha-D-mannosyltransferase (configuration-retaining)	797.963
R09399	L-glutamate:coenzyme F420-0 ligase (GDP-forming)	795.795
R00291	UDP-glucose 4-epimerase;	792.549
R00609	N-methyl-L-glutamate:acceptor oxidoreductase (demethylating)	789.18
R00790	ammonia:ferredoxin oxidoreductase	786.78
R00548	riboflavin-5-phosphate phosphohydrolase	781.678
R01148	D-alanine:2-oxoglutarate aminotransferase	781.238
R02361	(1->4)-alpha-D-galacturonan reducing-end-disaccharide-lyase	778.914
R00566	L-arginine carboxy-lyase (agmatine-forming)	778.412
R10187	UDP-N,N'-diacetylbacillosamine hydrolase (2-epimerising)	777.561
R02864	S-adenosyl-L-methionine:uroporphyrin-III C-methyltransferase	777.5
R02030	CDP-diacylglycerol:phosphatidylglycerol 3-phosphatidyltransferase	776.338
R07415	Annotation not found	773.585
R00801	sucrose glucohydrolase	772.375
R01445	cellobiose 2-epimerase	769.636
R00715	N6-(L-1,3-dicarboxypropyl)-L-lysine:NAD+ oxidoreductase (L-lysine-forming)	769.544
R04144	5-phospho-D-ribosylamine:glycine ligase (ADP-forming)	769.299
R00291	UDP-glucose 4-epimerase;	768.015
R00238	acetyl-CoA:acetyl-CoA C-acetyltransferase	767.355
R07245	carbamoyl-phosphate:N2-acetyl-L-ornithine carbamoyltransferase	764.395
R00798	nitrite:acceptor oxidoreductase	757.512
R09396	Annotation not found	752.737
R07808	N-acetyl-D-glucosamine-6-sulfate 6-sulfohydrolase	752.337
R05456	Annotation not found	749.886
R00014	pyruvate:thiamin diphosphate acetaldehydetransferase (decarboxylating)	747.215
R01482	D-glucuronate aldose-ketose-isomerase	739.811
R01069	D-tagatose 1,6-bisphosphate D-glyceraldehyde-3-phosphate-lyase (glycerone-phosphate-forming)	739.333
R01616	4-coumarate:CoA ligase (AMP-forming)	735.847
R01779	(3R)-3-hydroxyacyl-CoA:NADP+ oxidoreductase	735.832
R00262	L-threo-3-methylaspartate carboxy-aminomethylmutase	730.173
R00489	L-aspartate 1-carboxy-lyase (beta-alanine-forming)	730.023
R00194	S-adenosyl-L-homocysteine homocysteinylribohydrolase	729.647
R09186	2-dehydro-3-deoxy-D-arabinonate hydro-lyase (2,5-dioxopentanoate-forming)	729.62
R04254	Annotation not found	726.74
R07461	[enzyme]-S-sulfanyl-L-cysteine:adenylyl-[sulfur-carrier protein] sulfurtransferase	726.512
R00294	nitrous-oxide:ferricytochrome-c oxidoreductase	725.493
R03269	N-[(R)-4'-phosphopantothenoyl]-L-cysteine carboxy-lyase	724.127
R00527	S-formylglutathione hydrolase	719.758
R05247	4-isopropylbenzoate:oxygen 2,3-oxidoreductase	718.98
R02530	(R)-S-lactoylglutathione methylglyoxal-lyase (isomerizing)	718.877
R00291	UDP-glucose 4-epimerase;	717.879
R00606	methylamine:amicyanin oxidoreductase (deaminating)	713.805
R04278	2-hydroxy-2-hydropyrone-4,6-dicarboxylate:NAD+ 6-oxidoreductase	710.315
R09820	3-oxo-5,6-dehydrosuberyl-CoA semialdehyde:NADP+ oxidoreductase	710.262
R00654	L-methionine methanethiol-lyase (deaminating;2-oxobutanoate-forming)	709.903
R05553	4-amino-4-deoxychorismate pyruvate-lyase	709.701
R10186	alpha-D-ribose-1-methylphosphonate-5-triphosphate diphosphohydrolase	709.682
R01676	guanine aminohydrolase	709.151
R00203	pyruvaldehyde:NAD+ oxidoreductase;	707.656
R09265	Annotation not found	705.228
R03651	L-glutamate:tRNA(Gln) ligase (AMP-forming)	703.61
R00978	5,6-dihydrouracil:NADP+ oxidoreductase	703.06
R00183	adenosine 5'-monophosphate phosphohydrolase	700.986
R01123	isopentenyl-diphosphate Delta3-Delta2-isomerase	699.621
R05661	ATP:5-dehydro-2-deoxy-D-gluconate 6-phosphotransferase	697.12
R09398	(2S)-lactyl-2-diphospho-5'-guanosine:7,8-didemethyl-8-hydroxy-5-deazariboflavin 2-phospho-L-lactate transferase	694.891
R00552	L-arginine iminohydrolase	694.142
R00513	ATP:cytidine 5'-phosphotransferase	689.61
R10152	sulfide:quinone oxidoreductase	689.162
R06604	5-hydroxy-2-oxo-4-ureido-2,5-dihydro-1H-imidazole-5-carboxylate carboxy-lyase [(S)-allantoin-forming]	681.744
R02287	5-formiminotetrahydrofolate:L-glutamate N-formiminotransferase	681.676
R01357	acetoacetate:CoA ligase (AMP-forming)	680.945
R05284	1,2-dichloroethane halidohydrolase	679.83
R00875	D-glucitol:NAD+ 2-oxidoreductase	675.343
R02828	monocarboxylic acid amide hydro-lyase	674.026
R01056	D-ribose-5-phosphate aldose-ketose-isomerase	670.205
R00717	glycolate:NAD+ oxidoreductase	669.502
R00006	pyruvate:pyruvate acetaldehydetransferase (decarboxylating);	667.753
R09954	scyllo-inositol:NADP+ oxidoreductase	666.862
R04020	indole-3-acetamide hydro-lyase	665.03
R00893	L-cysteine:oxygen oxidoreductase	662.65
R02429	D-xylonate hydro-lyase	658.719
R02000	rubredoxin:NAD+ oxidoreductase	658.212
R09394	GTP 3',8-cyclase [(8S)-3',8-cyclo-7,8-dihydroguanosine 5'-triphosphate-forming]	656.124
R01906	L-lyxose aldose-ketose-isomerase	655.339
R04478	2-hydroxy-4-oxobutane-1,2,4-tricarboxylate 2,3-hydro-lyase	653.879
R03165	hydroxymethylbilane hydro-lyase(cyclizing)	652.799
R08618	L-methionine:2-oxo-acid aminotransferase	647.704
R09772	GTP:D-glycero-alpha-D-manno-heptose 1-phosphate guanylyltransferase	646.743
R04594	Annotation not found	646.508
R09669	CTP:1L-myo-inositol 1-phosphate cytidylyltransferase	642.964
R00924	Annotation not found	641.146
R02550	toluene,ferredoxin:oxygen oxidoreductase (methyl-hydroxylating);	639.6
R02935	(S)-ureidoglycolate:NAD+ oxidoreductase	636.829
R00604	formaldehyde:NAD+ oxidoreductase	636.329
R00256	L-glutamine amidohydrolase	635.46
R00410	succinyl-CoA:acetoacetate CoA-transferase	634.937
R02886	1,4-(1,3;1,4)-beta-D-glucan 4-glucanohydrolase	632.78
R03508	1-(2-carboxyphenylamino)-1-deoxy-D-ribulose-5-phosphate carboxy-lyase(cyclizing)	631.186
R00158	ATP:UMP phosphotransferase	629.6
R04144	5-phospho-D-ribosylamine:glycine ligase (ADP-forming)	628.444
R02029	phosphatidylglycerophosphate phosphohydrolase	628.397
R00879	beta-D-fructan fructohydrolase	628.38
R04311	1-acyl-glycerone-3-phosphate:long-chain-alcohol O-3-phospho-2-oxopropanyltransferase	625.624
R00292	UDP-glucose:glycogen 4-alpha-D-glucosyltransferase	623.975
R05062	2-propyn-1-ol:cytochrome-c oxidoreductase	622.471
R05320	taurine,2-oxoglutarate:O2 oxidoreductase (sulfite-forming)	620.53
R03370	stearoyl-[acyl-carrier protein],reduced-ferredoxin:oxygen oxidoreductase (9,10 cis-dehydrogenating)	619.863
R00790	ammonia:ferredoxin oxidoreductase	619.621
R00269	2-oxoglutaramate amidohydrolase	618.848
R01966	beta-D-glucosaminide glucosaminohydrolase	618.181
R01206	[1,4-(N-acetyl-beta-D-glucosaminyl)]n glycanohydrolase	617.435
R02421	ADP-glucose:1,4-alpha-D-glucan 4-alpha-D-glucosyltransferase	615.866
R07512	7,9,7',9'-tetracis-lycopene cis-trans-isomerase	612.626
R01009	GDPmannose:dolichyl-phosphate O-beta-D-mannosyltransferase	610.52
R05617	Annotation not found	608.989
R02825	Annotation not found	606.257
R02565	p-cumic alcohol:NAD+ oxidoreductase	601.495
R00654	L-methionine methanethiol-lyase (deaminating;2-oxobutanoate-forming)	599.902
R03887	2-aminomuconate aminohydrolase	599.1
R01085	3-fumarylpyruvate fumarylhydrolase	597.81
R02133	thiamin hydrolase	595.055
R00765	D-glucosamine-6-phosphate aminohydrolase (ketol isomerizing);	592.199
R01374	D-phenylalanine:quinone oxidoreductase (deaminating)	592.049
R00709	isocitrate:NAD+ oxidoreductase (decarboxylating)	591.545
R02797	taurocholate amidohydrolase	591.068
R02082	(R)-mevalonate:NADP+ oxidoreductase (CoA acylating)	588.344
R11705	O-phospho-L-serine:L-glutamate N-(2S)-2-amino-2-carboxyethyltransferase	587.528
R00818	salicylate,NADH:oxygen oxidoreductase (1-hydroxylating, decarboxylating)	586.007
R00291	UDP-glucose 4-epimerase;	580.38
R02175	Annotation not found	576.676
R01540	D-altronate hydro-lyase (2-dehydro-3-deoxy-D-gluconate-forming)	576.409
R00258	L-alanine:2-oxoglutarate aminotransferase	575.839
R02864	S-adenosyl-L-methionine:uroporphyrin-III C-methyltransferase	573.091
R00238	acetyl-CoA:acetyl-CoA C-acetyltransferase	570.917
R06398	limonene 1,2-monooxygenase	564.893
R01570	thymidine:phosphate deoxy-alpha-D-ribosyltransferase	559.55
R00410	succinyl-CoA:acetoacetate CoA-transferase	558.796
R00375	deoxyadenosine 5'-triphosphate:DNA deoxynucleotidyltransferase (DNA-directed)	557.644
R07263	4-(2-carboxyphenyl)-4-oxobutanoyl-CoA dehydratase (cyclizing)	557.284
R00513	ATP:cytidine 5'-phosphotransferase	555.357
R01183	myo-inositol:NAD+ 2-oxidoreductase	555.051
R02112	1,4-alpha-D-glucan maltohydrolase	552.978
R00188	adenosine-3',5'-bisphosphate 3'-phosphohydrolase	552.647
R01310	phosphatidylcholine phosphatidohydrolase	550.411
R02555	D-altronate:NAD+ 3-oxidoreductase	549.115
R04072	dolichyl-beta-D-mannosyl-phosphate:protein-serine O-D-mannosyltransferase	548.25
R01990	4-guanidinobutanoate amidinohydrolase	547.477
R02108	1,4-alpha-D-glucan glucanohydrolase	546.205
R10203	Annotation not found	544.673
R00086	ATP phosphohydrolase	544.349
R00787	ammonia:NAD+ oxidoreductase	543.86
R06977	L-2,4-diaminobutyrate:2-oxoglutarate 4-aminotransferase	543.852
R02280	1-pyrroline-4-hydroxy-2-carboxylate aminohydrolase (decyclizing)	543.087
R05224	Annotation not found	541.858
R07476	(2R)-O-phospho-3-sulfolactate sulfo-lyase	539.254
R11428	cis-4-hydroxy-D-proline:acceptor oxidoreductase	539.033
R02279	5-dehydro-4-deoxy-D-glucarate hydro-lyase (decarboxylating)	536.762
R00291	UDP-glucose 4-epimerase;	534.04
R10131	3,3'-bipyridine-2,2',5,5',6,6'-hexol:NAD+ 11-oxidoreductase	533.606
R01761	L-arabinose aldose-ketose-isomerase	532.026
R01154	acetyl-CoA:putrescine N-acetyltransferase	528.378
R00679	L-tryptophan:oxygen 2-oxidoreductase (decarboxylating)	527.354
R03925	allantoin racemase	526.05
R03504	7,8-dihydroneopterin glycolaldehyde-lyase [6-(hydroxymethyl)-7,8-dihydropterin-forming]	525.987
R07395	5-(methylthio)-2,3-dioxopentyl-phosphate phosphohydrolase (isomerizing)	523.7
R00199	ATP:pyruvate,water phosphotransferase	522.263
R02187	polyphosphate:D-glucose 6-phosphotransferase	522.047
R00497	gamma-L-glutamyl-L-cysteine:glycine ligase (ADP-forming)	521.814
R07262	1,4-dihydroxy-2-naphthoyl-CoA hydrolase	519.333
R05608	galactarate hydro-lyase (5-dehydro-4-deoxy-D-glucarate-forming)	518.552
R06675	S-adenosyl-L-methionine:nogalonic-acid O-methyltransferase	517.33
R00291	UDP-glucose 4-epimerase;	513.515
R10963	S-adenosyl-L-methionine:2,7-dihydroxy-5-methyl-1-naphthoate 7-O-methyltransferase	513.373
R06613	5,10-methylenetetrahydrofolate,NADPH:dUMP C-methyltransferase	512.986
R02773	dTDP-4-amino-4,6-dideoxy-D-glucose:2-oxoglutarate aminotransferase	509.149
R09851	Annotation not found	508.253
R00148	ammonia,ubiquinol:oxygen oxidoreductase;	507.608
R00858	hydrogen-sulfide:NADP+ oxidoreductase	507.567
R03015	formylmethanofuran:ferredoxin oxidoreductase	505.723
R07392	S-methyl-5-thio-D-ribulose-1-phosphate hydro-lyase	504.773
R05706	FMNH2:NADP+ oxidoreductase	504.27
R02727	alpha,alpha-trehalose:orthophosphate beta-D-glucosyltransferase	503.247
R03391	CDP-4-dehydro-3,6-dideoxy-D-glucose:NAD+ 3-oxydoreductase	503.137
R00669	N2-acetyl-L-ornithine amidohydrolase	502.607
R02285	N-formimino-L-glutamate formiminohydrolase	496.29
R00410	succinyl-CoA:acetoacetate CoA-transferase	494.393
R05140	sucrose:2,6-beta-D-fructan 6-beta-D-fructosyltransferase	494.257
R04053	3-phosphonopyruvate carboxy-lyase	494.182
R03026	(S)-3-hydroxybutanoyl-CoA hydro-lyase	489.134
R07659	Annotation not found	489.063
R00355	L-aspartate:2-oxoglutarate aminotransferase	488.7
R04985	4-hydroxy-3-polyprenylbenzoate carboxy-lyase	487.605
R07501	S-adenosyl-L-methionine:2-methyl-6-phytyl-1,4-benzoquinol C3-methyltransferase	486.009
R01361	(R)-3-hydroxybutanoate:NAD+ oxidoreductase	485.307
R05300	4-methylmuconolactone lyase (decyclizing)	485.149
R01837	3beta-hydroxyandrost-5-en-17-one:NAD+ 3-oxidoreductase/delta5-delta-4 isomerase	484.57
R01058	D-glyceraldehyde 3-phosphate:NADP+ oxidoreductase	483.801
R09819	3-hydroxy-9,10-secoandrosta-1,3,5(10)-triene-9,17-dione,FMNH2:oxygen oxidoreductase	483.725
R08734	3alpha,7alpha,12alpha-trihydroxy-5beta-cholestan-26-oyl-CoA 25-epimerase	482.131
R02728	beta-D-glucose 1-phosphate 1,6-phosphomutase	479.298
R10819	L-rhamnopyranose 1-epimerase	478.887
R01497	UDP-glucose:N-acylsphingosine D-glucosyltransferase	475.52
R01334	2-phosphoglycolate phosphohydrolase	473.363
R03629	melatonin,NADPH---hemoprotein reductase:oxygen oxidoreductase	472.465
R00465	glycolate:NADP+ oxidoreductase	471.961
R01255	proline racemase	469.109
R09726	ATP:molybdopterin adenylyltransferase	468.122
R09305	Annotation not found	466.678
R00704	(R)-lactate:NAD+ oxidoreductase	466.011
R00182	AMP phosphoribohydrolase	465.42
R03317	UDP-N-acetyl-alpha-D-mannosamine:NAD+ 6-oxidoreductase	464.898
R01745	(R)-glycerate:NAD+ oxidoreductase	464.716
R00353	malonyl-CoA:pyruvate carboxytransferase	463.566
R00623	primary_alcohol:NAD+ oxidoreductase	463.024
R00965	orotidine-5'-phosphate carboxy-lyase (UMP-forming)	462.9
R09499	hydrogen-sulfide:flavocytochrome c oxidoreductase	461.75
R01782	2-dehydro-3-deoxy-D-pentonate glycolaldehyde-lyase (pyruvate-forming)	460.9
R05619	Annotation not found	459.209
R02423	allantoate amidinohydrolase (decarboxylating)	456.91
R11541	4-[(2-hydroxyethoxy)carbonyl]benzoate acylhydrolase	456.183
R00966	UMP:diphosphate phospho-alpha-D-ribosyltransferase	456.113
R00899	L-cysteinylglycine dipeptidase	454.717
R00028	maltose glucohydrolase	452.887
R11394	3-deoxy-D-manno-octulosonate:oxygen 8-oxidoreductase	452.481
R03165	hydroxymethylbilane hydro-lyase(cyclizing)	452.105
R02394	bilirubin:oxygen oxidoreductase	450.542
R00374	glycine:acceptor oxidoreductase (cyanide-forming)	450.127
R00790	ammonia:ferredoxin oxidoreductase	448.96
R00654	L-methionine methanethiol-lyase (deaminating;2-oxobutanoate-forming)	448.948
R10159	adrenodoxin:NADP+ oxidoreductase	448.556
R01098	D-galactose:oxygen 6-oxidoreductase	447.797
R01016	glycerone-phosphate phosphate-lyase (methylglyoxal-forming)	447.617
R07650	L-2,4-diaminobutanoate carboxy-lyase	446.406
R10102	4-methylaminobutanoate:oxygen oxidoreductase (formaldehyde-forming);	444.662
R09124	trimethylamine:coenzyme M methyltransferase	444.382
R01902	ATP:L-xylulose 1-phosphotransferase	440.742
R01557	maltose alpha-D-glucosylmutase	438.591
R03307	2-carboxy-2,5-dihydro-5-oxofuran-2-acetate lyase (decyclizing)	437.332
R02333	chitin amidohydrolase	437.294
R00421	UDP-N-acetyl-D-glucosamine:NAD+ 6-oxidoreductase	436.657
R00782	L-cysteine hydrogen-sulfide-lyase (deaminating; pyruvate-forming)	435.784
R02855	(R)-acetoin:NAD+ oxidoreductase	435.703
R01658	dimethylallyl-diphosphate:isopentenyl-diphosphate dimethylallyltranstransferase	434.851
R01874	D-cysteine sulfide-lyase (deaminating; pyruvate-forming)	432.912
R01781	1,2-ethanediol:NAD+ oxidoreductase	432.696
R10564	(5S)-5-amino-3-oxohexanoate:acetyl-CoA ethylamine transferase	431.602
R04540	coenzyme B:coenzyme M:methanophenazine oxidoreductase	429.301
R00678	L-tryptophan:oxygen 2,3-oxidoreductase (decyclizing)	427.425
R01424	N-benzoylglycine amidohydrolase	426.191
R01914	spermidine:(acceptor) oxidoreductase	425.652
R01720	nicotinate:NADP+ 6-oxidoreductase (hydroxylating)	425.314
R01869	(S)-dihydroorotate:NAD+ oxidoreductase	424.208
R07521	S-adenosyl-L-methionine:demethylspheroidene O-methyltransferase	423.971
R00369	L-alanine:glyoxylate aminotransferase	422.664
R03244	L-ribulose-5-phosphate 3-epimerase;	421.992
R03617	D-galactosyl-N-acylsphingosine galactohydrolase	419.577
R01779	(3R)-3-hydroxyacyl-CoA:NADP+ oxidoreductase	416.43
R04710	protein-glycine,dihydroflavodoxin:S-adenosyl-L-methionine oxidoreductase (S-adenosyl-L-methionine cleaving)	415.506
R00341	ATP:oxaloacetate carboxy-lyase (transphosphorylating;phosphoenolpyruvate-forming)	415.254
R05624	2,6-beta-D-fructan fructanohydrolase	414.636
R01818	D-mannose 6-phosphate 1,6-phosphomutase	413.613
R01433	D-xylose xylohydrolase	413.314
R06943	Annotation not found	412.599
R01632	protocatechuate:oxygen 4,5-oxidoreductase (decyclizing)	412.139
R00134	formate:NADP+ oxidoreductase	410.279
R00879	beta-D-fructan fructohydrolase	410.014
R00405	succinate:CoA ligase (ADP-forming)	408.17
R00093	L-glutamate:NAD+ oxidoreductase (transaminating)	406.103
R00183	adenosine 5'-monophosphate phosphohydrolase	404.517
R07634	L-cysteate bisulfite-lyase (deaminating)	403.813
R00251	5-oxo-L-proline amidohydrolase (ATP-hydrolysing)	403.412
R03027	(3R)-3-hydroxybutanoyl-CoA hydro-lyase	403.114
R06602	isochorismate pyruvate-lyase (salicylate-forming)	401.785
R02106	urate:oxygen oxidoreductase	401.068
R09697	UDP-N-acetylglucosamine hydro-lyase (inverting; UDP-2-acetamido-2,6-dideoxy-beta-L-arabino-hexos-4-ulose-forming)	400.039
R02509	N,N-dimethylformamide amidohydrolase	399.509
R10141	UDP-2-acetamido-3-amino-2,3-dideoxy-alpha-D-glucuronate:2-oxoglutarate aminotransferase	397.396
R01823	sucrose:1,4-alpha-D-glucan 4-alpha-D-glucosyltransferase	396.325
R01298	4-hydroxybenzoate,NADPH:oxygen oxidoreductase (3-hydroxylating)	395.229
R00944	10-formyltetrahydrofolate amidohydrolase	393.491
R07363	1,2-dihydroxy-5-(methylthio)pent-1-en-3-one:oxygen oxidoreductase (formate- and CO-forming)	390.952
R11711	L-arginine,reduced-flavodoxin:oxygen oxidoreductase (nitric-oxide-forming)	389.514
R01975	(S)-3-hydroxybutanoyl-CoA:NAD+ oxidoreductase	388.263
R10185	ATP:methylphosphonate 5-triphosphoribosyltransferase	386.769
R09773	4-amino-4-deoxy-alpha-L-arabinopyranosyl ditrans,octacis-undecaprenyl phosphate:lipid IVA 4-amino-4-deoxy-beta-L-arabinopyranosyltransferase	386.127
R01873	quinate:pyrroloquinoline-quinone 3-oxidoreductase;	384.667
R07806	N-acetyl-D-galactosamine 6-sulfate 6-sulfohydrolase	383.943
R09884	androstenedione:acceptor Delta1-oxidoreductase	383.605
R01993	(S)-dihydroorotate amidohydrolase	383.558
R03199	(S)-2,3-epoxysqualene mutase (cyclizing, lanosterol-forming)	383.265
R02637	3-dehydro-L-gulonate:NAD+ 2-oxidoreductase	383.047
R01876	uridine:phosphate alpha-D-ribosyltransferase	382.608
R11062	phosphatidylethanolamine:phosphatidylglycerol 3-phosphatidyltransferase	380.672
R11335	ubiquinol:oxygen oxidoreductase (H+-transporting)	378.101
R00196	(S)-lactate:ferricytochrome-c 2-oxidoreductase	377.586
R04831	cortolone:NAD+ oxidoreductase	376.449
R00221	D-serine ammonia-lyase	376.412
R00790	ammonia:ferredoxin oxidoreductase	375.503
R00997	1-aminocyclopropane-1-carboxylate aminohydrolase (isomerizing);	375.336
R08087	Annotation not found	375.027
R11389	Annotation not found	374.848
R01645	4-hydroxy-2-oxo-heptandioate succinate-semialdehyde-lyase (pyruvate-forming)	374.523
R07456	D-ribulose 5-phosphate,D-glyceraldehyde 3-phosphate pyridoxal 5'-phosphate-lyase	373.691
R00360	(S)-malate:oxygen oxidoreductase	372.526
R11397	(1->2)-beta-D-mannan:phosphate beta-D-mannosyltransferase (conformation-inverting)	371.701
R03458	5-amino-6-(5-phosphoribitylamino)uracil:NADP+ 1'-oxidoreductase	371.387
R02703	D-mannitol-1-phosphate:NAD+ 5-oxidoreductase	370.698
R01071	1-(5-phospho-D-ribosyl)-ATP:diphosphate phospho-alpha-D-ribosyl-transferase	368.732
R10178	4-aminobutanoate:pyruvate aminotransferase	368.277
R03015	formylmethanofuran:ferredoxin oxidoreductase	366.842
R00582	O-phospho-L-serine phosphohydrolase	366.112
R05794	CDP-diacylglycerol:choline O-phosphatidyltransferase	365.14
R03774	L-rhamnonate hydro-lyase	364.442
R01586	L-glutamate:methylamine 1,3-dicarboxypropyltransferase (N-methyl-L-glutamate-forming)	364.318
R00022	chitobiose N-acetylglucosaminohydrolase	363.833
R02762	2-hydroxymuconate semialdehyde:NAD+ 6-oxidoreductase	363.505
R00351	acetyl-CoA:oxaloacetate C-acetyltransferase (thioester-hydrolysing)	363.196
R01540	D-altronate hydro-lyase (2-dehydro-3-deoxy-D-gluconate-forming)	362.83
R01859	propanoyl-CoA:carbon-dioxide ligase (ADP-forming)	361.418
R10468	protoheme,hydrogen-donor:oxygen oxidoreductase (delta-methene-oxidizing, hydroxylating)	360.519
R03220	coproporphyrinogen:oxygen oxidoreductase (decarboxylating)	356.866
R00694	L-phenylalanine:2-oxoglutarate aminotransferase	356.575
R09840	Annotation not found	353.864
R01457	cholesterol:NADP+ Delta24-oxidoreductase	353.633
R01355	2,3-dimethylmalate pyruvate-lyase	353.603
R10324	D-glyceraldehyde:acceptor oxidoreductase (FAD-containing)	353.107
R01978	acetyl-CoA:acetoacetyl-CoA C-acetyltransferase (thioester-hydrolysing, carboxymethyl-forming)	352.44
R06530	L-threonine-O-3-phosphate carboxy-lyase	352.339
R00829	succinyl-CoA:acetyl-CoA C-acyltransferase;	351.694
R02727	alpha,alpha-trehalose:orthophosphate beta-D-glucosyltransferase	351.263
R00264	2,5-dioxopentanoate:NADP+ 5-oxidoreductase	350.096
R02788	UDP-N-acetylmuramoyl-L-alanyl-D-glutamate:(L)-meso-2,6-diaminoheptanedioate gamma-ligase (ADP-forming);	349.802
R00178	S-adenosyl-L-methionine carboxy-lyase [S-adenosyl 3-(methylsulfanyl)propylamine-forming]	348.596
R06635	Annotation not found	346.935
R01278	hexadecanoyl-CoA:NADP+ trans-2-oxidoreductase;	346.398
R00670	L-ornithine carboxy-lyase (putrescine-forming)	344.436
R01658	dimethylallyl-diphosphate:isopentenyl-diphosphate dimethylallyltranstransferase	343.088
R00524	formamide amidohydrolase	342.779
R00875	D-glucitol:NAD+ 2-oxidoreductase	339.287
R08991	cyclic bis(3->5')diguanylate 3-guanylylhydrolase	338.901
R00905	3-ureidopropanoate amidohydrolase	338.632
R00519	formate:NAD+ oxidoreductase	337.917
R10339	(7,8-dihydropterin-6-yl)methyl-diphosphate:4-(beta-D-ribofuranosyl)aniline-5'-phosphate 6-hydroxymethyl-7,8-dihydropterintransferase	337.762
R01196	pyruvate:ferredoxin 2-oxidoreductase (CoA-acetylating)	337.653
R03066	6-(hydroxymethyl)-7,8-dihydropterin:4-aminobenzoate 2-amino-4-hydroxydihydropteridine-6-methenyltransferase	335.33
R02788	UDP-N-acetylmuramoyl-L-alanyl-D-glutamate:(L)-meso-2,6-diaminoheptanedioate gamma-ligase (ADP-forming);	335.244
R11522	Fe-coproporphyrin III:hydrogen peroxide oxidoreductase (decarboxylating)	334.324
R08587	futalosine ribohydrolase	333.007
R00457	L-lysine:2-oxoglutarate 6-aminotransferase	332.51
R00291	UDP-glucose 4-epimerase;	330.806
R05149	S-adenosyl-L-methionine:1-precorrin-6Y C5,15-methyltransferase (C-12-decarboxylating)	330.608
R03194	S-adenosyl-L-methionine:uroporphyrinogen-III C-methyltransferase	326.377
R00782	L-cysteine hydrogen-sulfide-lyase (deaminating; pyruvate-forming)	326.373
R02570	succinyl-CoA:enzyme N6-(dihydrolipoyl)lysine S-succinyltransferase	326.048
R00158	ATP:UMP phosphotransferase	325.625
R00264	2,5-dioxopentanoate:NADP+ 5-oxidoreductase	325.461
R00291	UDP-glucose 4-epimerase;	324.626
R06633	(S)-4-hydroxymandelate:oxygen 1-oxidoreductase	324.518
R05499	Annotation not found	323.278
R09883	4,5:9,10-diseco-3-hydroxy-5,9,17-trioxoandrosta-1(10),2-diene-4-oate hydrolase ( (2Z,4Z)-2-hydroxyhexa-2,4-dienoate-forming)	322.609
R03351	CTP:3-deoxy-D-manno-octulosonate cytidylyltransferase	322.511
R00428	GTP 8,9-hydrolase	322.454
R04467	Annotation not found	321.346
R10190	dTDP-6-deoxy-beta-L-talose:NAD+ 4-oxidoreductase	320.079
R04237	S-adenosyl-L-methionine:magnesium-protoporphyrin-IX O-methyltransferase	319.889
R01982	poly(1,4-alpha-D-galacturonate) galacturonohydrolase	319.788
R09600	2,3-diacetamido-2,3-dideoxy-alpha-D-glucuronate 2-epimerase	319.748
R07766	octanoyl-[acp]:protein N6-octanoyltransferase	319.331
R03824	carotenoid beta-end group lyase (decyclizing)	318.423
R00926	propionyladenylate:CoA propionyltransferase	318.406
R01465	L-threonine:NAD+ oxidoreductase	316.863
R04030	O-succinylbenzoate:CoA ligase (AMP-forming)	316.738
R03824	carotenoid beta-end group lyase (decyclizing)	315.571
R02698	4-hydroxyphenylacetate,NADH:oxygen oxidoreductase (3-hydroxylating)	314.926
R11309	Annotation not found	314.315
R00678	L-tryptophan:oxygen 2,3-oxidoreductase (decyclizing)	313.778
R02094	ATP:dTMP phosphotransferase	312.746
R09767	ATP:(KDO)-lipid IVA 3-deoxy-alpha-D-manno-oct-2-ulopyranose 4-phosphotransferase	311.872
R02245	ATP:(R)-mevalonate 5-phosphotransferase	311.559
R00650	S-adenosyl-L-methionine:L-homocysteine S-methyltransferase	311.422
R01061	D-glyceraldehyde-3-phosphate:NAD+ oxidoreductase (phosphorylating)	311.178
R04323	2-amino-3-carboxymuconate semialdehyde carboxy-lyase	309.282
R00293	UDP-glucose 4,6-hydro-lyase (UDP-4-dehydro-6-deoxy-D-glucose-forming)	309.242
R01201	ATP:N-acetyl-D-glucosamine 6-phosphotransferase	309.094
R00305	D-glucose:quinone 1-oxidoreductase	308.978
R04143	ATP:S5-methyl-5-thio-D-ribose 1-phosphotransferase	308.505
R10531	ATP phosphohydrolase (ABC-type, tungstate-importing)	306.998
R01593	arachidonate:oxygen 15-oxidoreductase	306.512
R00806	UDP-glucose:D-fructose 2-alpha-D-glucosyltransferase	305.612
R02244	trans-aconitate delta2-delta3-isomerase	303.975
R11414	Annotation not found	303.925
R02085	(S)-3-hydroxy-3-methylglutaryl-CoA hydro-lyase (trans-3-methylglutaconyl-CoA-forming)	302.569
R02269	5,6-dihydrouracil amidohydrolase	302.077
R00425	GTP 7,8-8,9-dihydrolase (diphosphate-forming)	301.765
R07399	Annotation not found	300.843
R01130	IMP:NAD+ oxidoreductase	300.223
R05300	4-methylmuconolactone lyase (decyclizing)	299.242
R00715	N6-(L-1,3-dicarboxypropyl)-L-lysine:NAD+ oxidoreductase (L-lysine-forming)	298.562
R02987	2-furoyl-CoA:(acceptor) 5-oxidoreductase (hydroxylating)	297.045
R04540	coenzyme B:coenzyme M:methanophenazine oxidoreductase	296.641
R02630	protein-N(pi)-phosphohistidine:D-mannose 6-phosphotransferase	296.234
R00008	4-hydroxy-4-methyl-2-oxoglutarate pyruvate-lyase (pyruvate-forming)	294.955
R01754	ATP:L-arabinose 1-phosphotransferase	294.798
R01996	UDP-N-acetyl-D-glucosamine:lipopolysaccharide N-acetylglucosaminyltransferase	294.778
R00086	ATP phosphohydrolase	294.42
R05651	acetyl-phosphate:sulfite S-acetyltransferase (acyl-phosphate hydrolysing, 2-oxoethyl-forming)	294.406
R03595	ATP:selenide, water phosphotransferase	294.03
R08926	L-fucose:NAD+ 1-oxidoreductase	292.675
R01819	D-mannose-6-phosphate aldose-ketose-isomerase	292.396
R09775	LysW:L-2-aminoadipate ligase (ADP-forming);	292.227
R01526	ATP:D-ribulose 5-phosphotransferase	292.025
R00267	isocitrate:NADP+ oxidoreductase (decarboxylating)	291.928
R08165	2-succinyl-5-enolpyruvyl-6-hydroxy-3-cyclohexene-1-carboxylate synthase	291.625
R03791	mandelate racemase	291.622
R09936	uracil,FMNH2:oxygen oxidoreductase (uracil hydroxylating, ring-opening)	291.244
R03397	GDP-6-deoxy-D-mannose:NAD+ 4-oxidoreductase	290.357
R02718	D-alanine:poly(ribitol phosphate) ligase (AMP-forming)	289.323
R03025	hydrogen:coenzyme F420 oxidoreductase	289.264
R05136	(3E)-4-(2-hydroxyphenyl)-2-oxobut-3-enoate hydro-lyase	288.634
R01639	ATP:D-xylulose 5-phosphotransferase	288.595
R01716	chorismate:L-glutamine aminotransferase	288.488
R00702	farnesyl-diphosphate:farnesyl-diphosphate farnesyltransferase	288.036
R00081	ferrocytochrome-c:oxygen oxidoreductase	287.797
R01676	guanine aminohydrolase	287.661
R01555	maltose:phosphate 1-beta-D-glucosyltransferase	285.028
R03387	ATP:2-dehydro-3-deoxy-D-galactonate 6-phosphotransferase	285.017
R11339	2-dehydro-3-deoxy-L-rhamnonate:NAD+ 4-oxidoreductase	284.846
R00103	NAD+ phosphohydrolase	284.791
R01146	methanol:ferricytochrome-c oxidoreductase;	284.674
R05775	UDP-6-sulfo-6-deoxyglucose sulfohydrolase	284.339
R00190	AMP:diphosphate phospho-D-ribosyltransferase	283.459
R09853	carbamoyl-phosphate:20-O-methyl-19-chloroproansamitocin carbamoyltransferase	282.528
R00028	maltose glucohydrolase	282.276
R07514	6-hydroxypseudooxynicotinemonooxygenase	281.896
R02689	UDP-alpha-D-glucose:1,2-diacyl-sn-glycerol 3-beta-D-glucosyltransferase	279.84
R00977	5,6-dihydrouracil:NAD+ oxidoreductase	279.384
R03464	5,10-methenyltetrahydromethanopterin 10-hydrolase (decyclizing)	279.364
R05706	FMNH2:NADP+ oxidoreductase	279.2
R00344	pyruvate:carbon-dioxide ligase (ADP-forming)	278.479
R02029	phosphatidylglycerophosphate phosphohydrolase	275.94
R03948	S-adenosyl-L-methionine:precorrin-4 C20-methyltransferase	275.084
R01663	dCMP aminohydrolase	273.024
R00762	D-fructose-1,6-bisphosphate 1-phosphohydrolase	271.852
R03062	cephalosporin-C acetylhdrolase	271.607
R01372	phenylpyruvate:oxygen oxidoreductase (hydroxylating,decarboxylating)	271.332
R05692	GDP-L-fucose:NADP+ 4-oxidoreductase (3,5-epimerizing)	271.302
R00245	L-glutamate gamma-semialdehyde:NAD+ oxidoreductase	270.984
R09473	nicotinate:cytochrome 6-oxidoreductase (hydroxylating)	269.975
R09292	(2R)-ethylmalonyl-CoA CoA-carbonylmutase	269.935
R01520	beta-D-glucose:NAD+ 1-oxoreductase	269.772
R00623	primary_alcohol:NAD+ oxidoreductase	268.917
R00760	ATP:D-fructose 6-phosphotransferase	268.586
R10150	Annotation not found	268.397
R02063	geranylgeranyl reductase	267.486
R01800	CDP-diacylglycerol:L-serine 3-phosphatidyltransferase	266.902
R00267	isocitrate:NADP+ oxidoreductase (decarboxylating)	265.805
R01561	adenosine:phosphate alpha-D-ribosyltransferase	265.783
R00228	acetaldehyde:NAD+ oxidoreductase (CoA-acetylating)	265.657
R02691	UDP-alpha-D-galactose:1,2-diacyl-sn-glycerol 3-beta-D-galactosyltransferase	265.462
R02656	gentisate:oxygen 1,2-oxidoreductase (decyclizing)	265.081
R02376	propane-1,2-diol hydro-lyase	264.932
R00821	2,3-dihydroxybenzoate carboxy-lyase	264.735
R00238	acetyl-CoA:acetyl-CoA C-acetyltransferase	264.694
R05581	6-hydroxycyclohex-1-ene-1-carbonyl-CoA:NAD+ 6-oxidoreductase	264.246
R02737	UDPglucose:D-glucose-6-phosphate 1-alpha-D-glucosyltransferase	264.19
R02134	ATP:thiamine phosphotransferase	262.592
R05230	carbamoyl-phosphate:deacetylcephalosporin C carbamoyltransferase	260.477
R08166	2-succinyl-6-hydroxy-2,4-cyclohexadiene-1-carboxylate synthase	260.075
R07280	5-amino-6-(5-phospho-D-ribitylamino)uracil phosphohydrolase	258.898
R02522	L-arabinonate hydro-lyase	257.55
R00766	UDP-glucose:D-fructose-6-phosphate 2-alpha-D-glucosyltransferase	257.233
R00150	ATP:carbamate phosphotransferase	255.711
R00342	(S)-malate:NAD+ oxidoreductase	254.415
R01715	chorismate pyruvatemutase	253.151
R04870	L-2-aminohexanedioate:L-cysteine:L-valine ligase (AMP-forming, valine-inverting)	253.071
R04856	sulfatide sulfohydrolase;	252.383
R01150	D-alanine:D-alanine ligase (ADP-forming)	252.282
R01244	adenine aminohydrolase	251.462
R00685	L-tryptophan decarboxy-lyase	250.116
R00750	4-hydroxy-2-oxopentanoate pyruvate-lyase (acetaldehyde-forming)	249.631
R11547	L-leucyl-tRNA(Leu):[protein] N-terminal L-glutamate leucyltransferase	249.593
R06447	(2E,6E)-farnesyl-diphosphate:isopentenyl-diphosphate cistransferase (adding 8 isopentenyl units)	249.49
R03024	4-nitrophenyl phosphate phosphohydrolase	247.714
R00823	anthranilate,NADH:oxygen oxidoreductase (1,2-hydroxylating, deaminating, decarboxylating)	247.509
R00509	ATP:adenylylsulfate 3'-phosphotransferase	247.361
R01974	3-(indol-3-yl)pyruvate carboxy-lyase [(2-indol-3-yl)acetaldehyde-forming]	246.458
R00196	(S)-lactate:ferricytochrome-c 2-oxidoreductase	245.468
R10675	L-carnitinyl-CoA hydro-lyase [(E)-4-(trimethylammonio)but-2-enoyl-CoA-forming]	245.401
R07152	xylitol:oxygen oxidoreductase	245.113
R03891	benzene-1,2,4-triol:oxygen 1,2-oxidoreductase (decyclizing)	244.65
R00787	ammonia:NAD+ oxidoreductase	243.187
R01280	palmitate:CoA ligase (AMP-forming)	242.512
R10691	Annotation not found	242.465
R00025	ethylnitronate:oxygen 2-oxidoreductase (nitrite-forming)	242.356
R00985	chorismate pyruvate-lyase (amino-accepting; anthranilate-forming)	242.191
R00158	ATP:UMP phosphotransferase	241.875
R01429	D-xylose:NAD+ 1-oxidoreductase	241.651
R09952	2,4,6/3,5-pentahydroxycyclohexanone 2-isomerase	240.918
R07773	S-adenosyl-L-methionine:cobalt-precorrin-5B (C1)-methyltransferase	240.405
R02574	S,S-dimethyl-beta-propiothetin dimethyl-sulfide-lyase	240.019
R00490	L-aspartate ammonia-lyase (fumarate-forming)	239.757
R00509	ATP:adenylylsulfate 3'-phosphotransferase	239.446
R01083	N6-(1,2-dicarboxyethyl)AMP AMP-lyase (fumarate-forming)	238.765
R05177	precorrin 8X 11,12-methylmutase	238.36
R00432	succinate:CoA ligase (GDP-forming)	238.016
R08014	Annotation not found	237.442
R08692	GDP-D-mannuronate:poly(beta-D-mannuronate) beta-D-mannuronyltransferase	236.096
R00086	ATP phosphohydrolase	236.003
R04035	phosphoribosyl-ATP pyrophosphohydrolase	235.795
R07143	D-arabinitol:NADP+ oxidoreductase	235.475
R05180	S-adenosyl-L-methionine:precorrin-3B C17-methyltransferase	235.262
R11025	UTP:N-acetyl-alpha-D-muramate-1-phosphate uridylyltransferase	234.821
R02739	alpha-D-glucose 6-phosphate ketol-isomerase	233.232
R00339	(R,R)-tartrate hydro-lyase (oxaloacetate-forming)	232.359
R11624	D-tagaturonate 3-epimerase	231.911
R08219	selenophosphate:L-seryl-tRNASec selenium transferase	231.333
R05181	S-adenosyl-L-methionine:precorrin-4 C11 methyltransferase	231.071
R00623	primary_alcohol:NAD+ oxidoreductase	229.926
R00264	2,5-dioxopentanoate:NADP+ 5-oxidoreductase	229.866
R00457	L-lysine:2-oxoglutarate 6-aminotransferase	229.224
R00188	adenosine-3',5'-bisphosphate 3'-phosphohydrolase	229.098
R03182	7,8-diaminononanoate:carbon-dioxide cyclo-ligase	228.493
R00475	glycolate:oxygen 2-oxidoreductase	228.336
R00005	urea-1-carboxylate amidohydrolase	227.785
R02763	Annotation not found	227.785
R09492	menaquinol:O2 oxidoreductase (H+-transporting)	227.215
R01238	4-hydroxybenzoate carboxy-lyase (phenol-forming)	227.002
R03181	4-maleylacetoacetate cis-trans-isomerase	226.368
R00396	L-alanine:NAD+ oxidoreductase (deaminating)	226.184
R00215	(R)-malate:NAD+ oxidoreductase (decarboxylating)	226.107
R02675	4-methylphenol:oxidized azurin oxidoreductase (methyl-hydroxylating)	226.067
R00765	D-glucosamine-6-phosphate aminohydrolase (ketol isomerizing);	226.019
R04379	5-carboxymethyl-2-hydroxymuconate delta2,delta4-2-oxo,delta3-isomerase	225.123
R01884	creatinine amidohydrolase	224.533
R09247	(2E,6E)-farnesyl-diphosphate:isopentenyl-diphosphate farnesyltranstransferase (adding 4 isopentenyl units)	224.21
R01801	CDP-diacylglycerol:sn-glycerol-3-phosphate 3-phosphatidyltransferase	224.101
R00418	UDP-N-acetyl-D-glucosamine 4-epimerase	224.007
R07229	ferricytochrome c:selenite oxidoreductase	223.51
R00185	ATP:adenosine 5'-phosphotransferase	223.371
R03026	(S)-3-hydroxybutanoyl-CoA hydro-lyase	223.27
R07984	6-oxo-1,4,5,6-tetrahydronicotinate amidohydrolase	220.757
R02114	phosphatidylcholine:sterol O-acyltransferase	218.384
R00776	(S)-ureidoglycolate urea-lyase (glyoxylate-forming)	218.129
R06892	(4-hydroxyphenyl)ethan-1-one,NADPH:oxygen oxidoreductase (ester-forming)	217.672
R01288	O4-succinyl-L-homoserine:hydrogen sulfide S-(3-amino-3-carboxypropyl)transferase;	217.075
R01347	fatty acid,reduced rubredoxin:oxygen oxidoreductase (omega-hydroxylating)	215.333
R09800	ectoine aminohydrolase	215.201
R00451	meso-2,6-diaminoheptanedioate carboxy-lyase (L-lysine-forming)	214.936
R00005	urea-1-carboxylate amidohydrolase	214.435
R04428	(3R)-3-hydroxybutanoyl-[acyl-carrier-protein] hydro-lyase	214.055
R01560	adenosine aminohydrolase	213.367
R01520	beta-D-glucose:NAD+ 1-oxoreductase	213.255
R03546	carbamate hydro-lyase;	212.863
R05275	cis-4,5-dihydroxycyclohexa-1(6),2-diene-1,2-dicarboxylate:NAD+ oxidoreductase	212.666
R00821	2,3-dihydroxybenzoate carboxy-lyase	212.631
R01404	acyl-[acyl-carrier protein]:NADP+ oxidoreductase	212.533
R00610	sarcosine:oxygen oxidoreductase (demethylating)	212.356
R00947	alpha-D-glucose-1-phosphate phosphohydrolase	212.198
R00821	2,3-dihydroxybenzoate carboxy-lyase	211.916
R03130	S-adenosyl-L-homocysteine:N-acetylserotonin O-methyltransferase	211.602
R00762	D-fructose-1,6-bisphosphate 1-phosphohydrolase	211.43
R00529	ATP:sulfate adenylyltransferase	210.041
R02833	chitosan N-acetylglucosaminohydrolase	210.002
R00685	L-tryptophan decarboxy-lyase	208.009
R01931	thiosulfate:cyanide sulfurtranserase	207.53
R00647	Annotation not found	207.219
R02603	2-hydroxy-6-oxonona-2,4-diene-1,9-dioate succinylhydrolase	206.625
R00158	ATP:UMP phosphotransferase	206.194
R00848	sn-glycerol-3-phosphate:(acceptor) 2-oxidoreductase	206.056
R04216	dolichyl-diphosphooligosaccharide:protein-L-asparagine oligopolysaccharidotransferase	205.683
R01715	chorismate pyruvatemutase	205.032
R07836	Annotation not found	204.781
R02825	Annotation not found	204.648
R01961	ATP:D-glucosamine 6-phosphotransferase	204.567
R00245	L-glutamate gamma-semialdehyde:NAD+ oxidoreductase	204.51
R09072	S-adenosyl-L-methionine:1,2-diacyl-sn-glycerol 3-amino-3-carboxypropyltransferase	204.36
R00197	(R)-lactate:ferricytochrome-c 2-oxidoreductase	204.124
R00261	L-glutamate 1-carboxy-lyase (4-aminobutanoate-forming)	203.962
R10182	CTP:N,N'-diacetyllegionaminate cytidylyltransferase	203.278
R07814	Annotation not found	203.261
R11260	Annotation not found	203.071
R00024	3-phospho-D-glycerate carboxy-lyase (dimerizing; D-ribulose-1,5-bisphosphate-forming)	203.038
R04496	S-adenosyl-L-methionine:protein-C-terminal-S-farnesyl-L-cysteine O-methyltransferase	202.945
R10850	UDP-alpha-D-glucose:1,2-diacyl-sn-glycerol 3-alpha-D-glucosyltransferase	202.928
R00650	S-adenosyl-L-methionine:L-homocysteine S-methyltransferase	202.806
R01811	N-acetylneuraminate pyruvate-lyase (N-acetyl-D-mannosamine-forming)	202.725
R03033	D-galactonate hydro-lyase	202.706
R11615	malonyl-CoA:4-hydroxybenzoyl-[4-hydroxyphenylalkanoate synthase] malonyltransferase (4-hydroxyphenylalkanoate-forming)	202.651
R04031	(1R,6R)-6-hydroxy-2-succinylcyclohexa-2,4-diene-1-carboxylate hydrolyase (2-succinylbenzoate-forming)	201.565
R01047	glycerol hydro-lyase (3-hydroxypropanal-forming)	201.306
R05247	4-isopropylbenzoate:oxygen 2,3-oxidoreductase	200.048
R01255	proline racemase	199.742
R00375	deoxyadenosine 5'-triphosphate:DNA deoxynucleotidyltransferase (DNA-directed)	199.046
R00291	UDP-glucose 4-epimerase;	198.409
R00578	L-aspartate:L-glutamine amido-ligase (AMP-forming)	198.296
R01993	(S)-dihydroorotate amidohydrolase	197.62
R00235	acetate:CoA ligase (AMP-forming)	197.525
R09083	Annotation not found	197.463
R01634	3,4-dihydroxyphthalate carboxy-lyase (3,4-dihydroxybenzoate-forming)	197.009
R00470	4-hydroxy-2-oxoglutarate glyoxylate-lyase (pyruvate-forming)	196.975
R02860	nicotine:acceptor 6-oxidoreductase (hydroxylating)	196.724
R09293	(2S)-methylsuccinyl-CoA:electron-transfer flavoprotein oxidoreductase	196.296
R02454	D-mannonate:NAD+ 5-oxidoreductase	196.063
R10841	D-galacturonate:NAD+ 1-oxidoreductase	196.012
R01824	maltodextrin 1-alpha-D-glucosylmutase	195.848
R01993	(S)-dihydroorotate amidohydrolase	195.575
R00908	beta-alanine:2-oxoglutarate aminotransferase	195.454
R04095	3-methylbutanoyl-CoA:electron-transfer flavoprotein 2,3-oxidoreductase	194.375
R00013	glyoxylate carboxy-lyase (dimerizing; tartronate-semialdehyde-forming)	193.884
R00369	L-alanine:glyoxylate aminotransferase	192.792
R05771	N-cyclohexylformamide hydro-lyase	191.574
R01068	D-fructose-1,6-bisphosphate D-glyceraldehyde-3-phosphate-lyase (glycerone-phosphate-forming)	191.501
R00654	L-methionine methanethiol-lyase (deaminating;2-oxobutanoate-forming)	191.108
R09859	cholest-4-en-3-one,NADH:oxygen oxidoreductase (26-hydroxylating)	190.994
R00885	GTP:alpha-D-mannose-1-phosphate guanylyltransferase	190.7
R01867	(S)-dihydroorotate:fumarate oxidoreductase	190.463
R00134	formate:NADP+ oxidoreductase	190.408
R01868	(S)-dihydroorotate:quinone oxidoreductase	189.74
R00282	NADPH:acceptor oxidoreductase	189.042
R01184	myo-inositol:oxygen oxidoreductase	189.022
R05358	acrylonitrile aminohydrolase	189.019
R00977	5,6-dihydrouracil:NAD+ oxidoreductase	188.811
R02664	Annotation not found	188.627
R07521	S-adenosyl-L-methionine:demethylspheroidene O-methyltransferase	186.806
R00817	catechol:oxygen 1,2-oxidoreductase(decyclizing)	186.662
R00391	acyl-CoA:acetyl-CoA C-acyltransferase	183.419
R03982	pentachlorophenol,NADPH:oxygen oxidoreductase (hydroxylating, dechloronating)	183.247
R02948	(S)-2-hydroxy-2-methyl-3-oxobutanoate carboxy-lyase	182.624
R00235	acetate:CoA ligase (AMP-forming)	182.489
R00839	6-phospho-beta-D-glucosyl-(1->4)-D-glucose 6-phosphoglucohydrolase	182.214
R09247	(2E,6E)-farnesyl-diphosphate:isopentenyl-diphosphate farnesyltranstransferase (adding 4 isopentenyl units)	182.063
R03231	S-adenosyl-L-methionine:8-amino-7-oxononanoate aminotransferase	181.896
R00291	UDP-glucose 4-epimerase;	181.877
R08878	2-dehydro-L-idonate:NADP+ 5-oxidoreductase	181.782
R05582	Annotation not found	181.525
R01494	N-acylsphingosine amidohydrolase	180.741
R01030	sn-glycero-3-phosphocholine glycerophosphohydrolase	180.565
R04638	7,8-dihydroneopterin 3'-triphosphate diphosphohydrolase	180.492
R02541	sphingomyelin cholinephosphohydrolase	180.295
R01525	D-ribitol-5-phosphate:NADP+ 2-oxidoreductase	180
R00416	UTP:N-acetyl-alpha-D-glucosamine-1-phosphate uridylyltransferase	179.438
R02604	2-hydroxymuconate-semialdehyde formylhydrolase	178.982
R03033	D-galactonate hydro-lyase	178.75
R11670	S-adenosyl-L-methionine:4-hydroxy-2,2'-bipyrrole-5-carbaldehyde 4-O-methyltransferase	178.485
R00519	formate:NAD+ oxidoreductase	178.055
R01175	butanoyl-CoA:electron-transfer flavoprotein 2,3-oxidoreductase	177.6
R05150	precorrin-6Y:NADP+ oxidoreductase	176.96
R11170	protein-Npi-phospho-L-histidine:N,N'-diacetylchitobiose 6'-O-phosphotransferase	176.957
R10685	NAD+:glycine ADP-D-ribosyltransferase (dehydroalanine-producing)	176.872
R01183	myo-inositol:NAD+ 2-oxidoreductase	176.818
R05644	ATP:D-glycero-beta-D-manno-heptose 1-phosphate adenylyltransferase	176.468
R07163	all-trans-13,14-dihydroretinol:acceptor 13,14-oxidoreductas	176.241
R01627	3-dehydroshikimate hydro-lyase	175.857
R00188	adenosine-3',5'-bisphosphate 3'-phosphohydrolase	175.691
R02601	4-hydroxy-2-oxopentanoate hydro-lyase (2-oxopent-4-enoate-forming)	175.685
R04989	Annotation not found	175.665
R02601	4-hydroxy-2-oxopentanoate hydro-lyase (2-oxopent-4-enoate-forming)	175.532
R02016	NADPH:oxidized-thioredoxin oxidoreductase	175.449
R01115	CMP-N-acetylneuraminate,ferrocytochrome-b5:oxygen oxidoreductase (N-acetyl-hydroxylating)	175.121
R00209	pyruvate:NAD+ 2-oxidoreductase (CoA-acetylating);	175.082
R02464	sphinganine-1-phosphate pamlmitaldehyde-lyase	174.952
R00200	ATP:pyruvate 2-O-phosphotransferase	174.912
R09732	UDP-glucuronate:D-Man-alpha-(1->3)-D-Glc-beta-(1->4)-D-Glc-alpha-1-diphospho-ditrans,octacis-undecaprenol beta-1,2-glucuronyltransferase	174.903
R09953	scyllo-inositol:NAD+ oxidoreductase	174.686
R01280	palmitate:CoA ligase (AMP-forming)	174.327
R00291	UDP-glucose 4-epimerase;	174.197
R00897	O3-acetyl-L-serine:hydrogen-sulfide 2-amino-2-carboxyethyltransferase;	174.071
R03534	2-hydroxyglutarate:(acceptor) 2-oxidoreductase	173.843
R00919	propanoyl-CoA:NADP+ 2-oxidoreductase;	173.656
R00256	L-glutamine amidohydrolase	173.613
R05365	2-hydroxy-6-oxo-(2'-aminophenyl)-hexa-2,4-dienoate benzoylhydrolase	173.609
R02110	1,4-alpha-D-glucan:1,4-alpha-D-glucan 6-alpha-D-(1,4-alpha-D-glucano)-transferase	173.41
R00183	adenosine 5'-monophosphate phosphohydrolase	173.247
R00697	L-phenylalanine ammonia-lyase (trans-cinnamate-forming)	172.565
R04031	(1R,6R)-6-hydroxy-2-succinylcyclohexa-2,4-diene-1-carboxylate hydrolyase (2-succinylbenzoate-forming)	172.422
R00829	succinyl-CoA:acetyl-CoA C-acyltransferase;	172.253
R02858	S-adenosyl-L-methionine:macrocin 3'''-O-methyltransferase	171.945
R09779	LysW-gamma-L-lysine amidohydrolase	171.688
R01009	GDPmannose:dolichyl-phosphate O-beta-D-mannosyltransferase	171.619
R09860	androsta-1,4-diene-3,17-dione,[reduced ferredoxin]:oxygen oxidoreductase (9alpha-hydroxylating)	171.063
R00319	(S)-lactate:oxygen 2-oxidoreductase (decarboxylating)	170.921
R02071	ATP:D-fructose-1-phosphate 6-phosphotransferase	170.604
R04277	2-pyrone-4,6-dicarboxylate lactonohydrolase	170.529
R00891	L-serine hydro-lyase (adding hydrogen sulfide, L-cysteine-forming)	170.252
R00217	oxaloacetate carboxy-lyase (pyruvate-forming)	169.392
R08970	N-acyl-L-homoserine-lactone lactonohydrolase	169.366
R11018	D-arginine:acceptor oxidoreductase (deaminating)	167.948
R00258	L-alanine:2-oxoglutarate aminotransferase	167.882
R00264	2,5-dioxopentanoate:NADP+ 5-oxidoreductase	167.706
R00787	ammonia:NAD+ oxidoreductase	167.547
R01874	D-cysteine sulfide-lyase (deaminating; pyruvate-forming)	166.787
R08089	Annotation not found	166.672
R00548	riboflavin-5-phosphate phosphohydrolase	166.623
R00609	N-methyl-L-glutamate:acceptor oxidoreductase (demethylating)	166.403
R01207	N-acetyl-D-glucosamine 2-epimerase	166.126
R01196	pyruvate:ferredoxin 2-oxidoreductase (CoA-acetylating)	165.83
R00885	GTP:alpha-D-mannose-1-phosphate guanylyltransferase	165.431
R09982	Annotation not found	164.912
R02530	(R)-S-lactoylglutathione methylglyoxal-lyase (isomerizing)	164.474
R03098	L-2-aminoadipate-6-semialdehyde:NADP+ 6-oxidoreductase;	164.351
R05772	feruloyl-CoA hydro-lyase/vanillin-lyase (acetyl-CoA-forming)	164.224
R02991	4-carboxymethylbut-3-en-4-olide enol-lactonohydrolase	164.166
R00089	ATP diphosphate-lyase (cyclizing; 3',5'-cyclic-AMP-forming)	163.844
R04798	zeta-carotene,hydrogen-donor:oxygen oxidoreductase	163.273
R01132	IMP:diphosphate phospho-D-ribosyltransferase	162.571
R10698	kanosamine-6-phosphate:2-oxoglutarate aminotransferase	162.547
R01565	N,N-dimethylglycine,5,6,7,8-tetrahydrofolate:electron-transferflavoprotein oxidoreductase (demethylating,5,10-methylenetetrahydrofolate-forming)	161.529
R01030	sn-glycero-3-phosphocholine glycerophosphohydrolase	161.355
R05419	Annotation not found	160.811
R00704	(R)-lactate:NAD+ oxidoreductase	160.328
R02421	ADP-glucose:1,4-alpha-D-glucan 4-alpha-D-glucosyltransferase	159.235
R03509	N-(5-phospho-beta-D-ribosyl)anthranilate ketol-isomerase	158.324
R00525	N-formyl-L-glutamate amidohydrolase	158.294
R00010	alpha,alpha-trehalose glucohydrolase	158.233
R02426	CDPglucose 4,6-hydro-lyase	158.188
R01051	ATP:D-ribose 5-phosphotransferase	158.12
R00299	ATP:D-glucose 6-phosphotransferase	157.997
R00974	cytosine aminohydrolase	157.901
R02662	2-methylpropanoyl-CoA:enzyme N6-(dihydrolipoyl)lysine S-(2-methylpropanoyl)transferase	157.561
R01185	1D-myo-inositol 1-phosphate phosphohydrolase	156.809
R01366	acetoacetate carboxy-lyase (acetone-forming)	155.911
R02722	L-serine hydro-lyase [adding 1-C-(indol-3-yl)glycerol 3-phosphate; L-tryptophan and glyceraldehyde-3-phosphate-forming]	155.524
R00135	Annotation not found	154.784
R04984	Annotation not found	154.689
R04405	5-methyltetrahydropteroyltri-L-glutamate:L-homocysteine S-methyltransferase	153.872
R00291	UDP-glucose 4-epimerase;	153.402
R02240	ATP:1,2-diacylglycerol 3-phosphotransferase	152.914
R03658	L-lysine:tRNALys ligase (AMP-forming)	152.559
R00654	L-methionine methanethiol-lyase (deaminating;2-oxobutanoate-forming)	151.836
R00956	CTP:alpha-D-glucose-1-phosphate cytidylyltransferase	151.676
R03236	ATP:D-tagatose-6-phosphate 1-phosphotransferase	151.574
R03707	(S,S)-butane-2,3-diol:NAD+ oxidoreductase	151.481
R07407	L-aspartate:NADP+ oxidoreductase (deaminating)	151.363
R02925	D-sorbitol:(acceptor) 1-oxidoreductase	151.24
R00260	glutamate racemase	150.992
R00421	UDP-N-acetyl-D-glucosamine:NAD+ 6-oxidoreductase	150.91
R07824	Annotation not found	150.663
R05099	6-oxohexanoate:NADP+ oxidoreductase	149.689
R10703	propan-2-ol:NAD+ oxidoreductase	149.59
R00732	L-arogenate:NAD+ oxidoreductase	149.297
R07459	ATP:[sulfur-carrier protein] adenylyltransferase	149.285
R08693	poly(beta-D-mannuronate) C5-epimerase	148.846
R02855	(R)-acetoin:NAD+ oxidoreductase	148.842
R00264	2,5-dioxopentanoate:NADP+ 5-oxidoreductase	148.616
R07676	L-galactonate:NADP+ oxidoreductase	148.509
R11040	(4-{4-[2-(gamma-L-glutamylamino)ethyl]phenoxymethyl}furan-2-yl)methanamine synthase	148.409
R01183	myo-inositol:NAD+ 2-oxidoreductase	147.897
R05679	sn-glycerol-1-phosphate:NAD 2-oxidoreductase	147.522
R03193	UDP-N-acetylmuramate:L-alanine ligase (ADP-forming)	147.178
R00586	acetyl-CoA:L-serine O-acetyltransferase	146.997
R09738	butanoyl-CoA:NADP+ 2,3-oxidoreductase	146.895
R00291	UDP-glucose 4-epimerase;	146.558
R01238	4-hydroxybenzoate carboxy-lyase (phenol-forming)	146.529
R11663	4-keto-2-undecylpyrroline,NADPH: oxidoreductase	146.478
R09776	ATP:LysW-gamma-L-alpha-aminoadipate 6-phosphotransferase	146.138
R05284	1,2-dichloroethane halidohydrolase	145.982
R09801	N2-acetyl-L-2,4-diaminobutanoate amidohydrolase	145.971
R00582	O-phospho-L-serine phosphohydrolase	145.94
R11180	pseudouridine-5'-phosphate phosphohydrolase	145.751
R01975	(S)-3-hydroxybutanoyl-CoA:NAD+ oxidoreductase	145.571
R01280	palmitate:CoA ligase (AMP-forming)	145.552
R00220	L-serine ammonia-lyase	145.43
R10325	2,3-bis-(O-phytanyl)-sn-glycerol 1-phosphate:NAD+ oxidoreductase	144.725
R02377	propane-1,3-diol:NAD+ 1-oxidoreductase	144.633
R07253	acyl-CoA:malonyl-CoA C-acyltransferase (decarboxylating, oxoacyl-reducing, thioester-hydrolysing and cyclizing)	144.478
R11436	Annotation not found	144.446
R03197	uroporphyrinogen-III carboxy-lyase	144.312
R09271	3-O-methylgallate:tetrahydrofolate O-methyltransferase	144.218
R07137	(2R)-3-sulfolactate:NADP+ oxidoreductase	143.74
R03647	L-aspartate:tRNAAsp ligase (AMP-forming)	143.596
R10610	O-phospho-L-serine:thiocarboxy-[sulfur-carrier protein] 2-amino-2-carboxyethyltransferase	143.586
R07390	Annotation not found	143.406
R11368	(S)-beta-tyrosyl-[pcp]:FADH2 oxidoreductase	142.724
R01588	dimethylamine:electron-transferring flavoprotein oxidoreductase	142.721
R00667	L-ornithine:2-oxo-acid aminotransferase	142.698
R05554	ureidoglycine aminohydrolase;	142.404
R11020	S-adenosyl-L-methionine:dTDP-4-oxo-6-deoxy-D-allose 5-C-methyltransferase	142.244
R11051	dTDP-4-oxo-2,6-dideoxy-D-allose:NADP+ 3-oxidoreductase	142.203
R03222	protoporphyrinogen-IX:oxygen oxidoreductase	142.062
R02855	(R)-acetoin:NAD+ oxidoreductase	141.674
R01557	maltose alpha-D-glucosylmutase	141.615
R07530	alpha-carotene,reduced ferredoxin [iron-sulfur] cluster:oxygen 3-oxidoreductase	141.246
R00292	UDP-glucose:glycogen 4-alpha-D-glucosyltransferase	141.167
R00823	anthranilate,NADH:oxygen oxidoreductase (1,2-hydroxylating, deaminating, decarboxylating)	141.073
R03443	N-acetyl-L-glutamate-5-semialdehyde:NADP+ 5-oxidoreductase (phosphrylating)	140.901
R01324	citrate hydroxymutase	140.847
R10464	CDP-2,3-bis-(O-phytanyl)-sn-glycerol:1L-myo-inositol 1-phosphate 1-sn-archaetidyltransferase	139.96
R01142	methane,NADH:oxygen oxidoreductase (hydroxylating)	139.883
R05444	Annotation not found	139.883
R00704	(R)-lactate:NAD+ oxidoreductase	139.713
R09778	LysW-gamma-L-lysine:2-oxoglutarate 6-aminotransferase	139.569
R02203	L-pipecolate:NADP+ 2-oxidoreductase	139.034
R05081	phosphatidylglycerol:membrane-derived-oligosaccharide-D-glucose glycerophosphotransferase	138.787
R07816	Annotation not found	138.364
R00943	formate:tetrahydrofolate ligase (ADP-forming)	138.323
R03560	toluene,NADH:oxygen oxidoreductase (2,3-dihydroxylating)	138.287
R03543	benzene,NADH:oxygene 1,2-oxidoreductase	137.654
R07544	Annotation not found	137.552
R00839	6-phospho-beta-D-glucosyl-(1->4)-D-glucose 6-phosphoglucohydrolase	136.619
R02698	4-hydroxyphenylacetate,NADH:oxygen oxidoreductase (3-hydroxylating)	135.499
R09304	Annotation not found	135.015
R10769	3-[(3aS,4S,7aS)-7a-methyl-1,5-dioxo-octahydro-1H-inden-4-yl]propanoate:CoA ligase (AMP-forming)	133.827
R00214	(S)-malate:NAD+ oxidoreductase (decarboxylating)	133.746
R00209	pyruvate:NAD+ 2-oxidoreductase (CoA-acetylating);	132.848
R10811	1,4-beta-D-mannooligosaccharide:phosphate alpha-D-mannosyltransferase	132.643
R09396	Annotation not found	132.626
R10460	GDP-4-amino-4,6-dideoxy-alpha-D-mannose:2-oxoglutarate aminotransferase	132.617
R00178	S-adenosyl-L-methionine carboxy-lyase [S-adenosyl 3-(methylsulfanyl)propylamine-forming]	132.365
R09499	hydrogen-sulfide:flavocytochrome c oxidoreductase	132.141
R02832	pseudotropine:NADP+ 3-oxidoreductase	131.881
R07521	S-adenosyl-L-methionine:demethylspheroidene O-methyltransferase	131.713
R00582	O-phospho-L-serine phosphohydrolase	131.586
R09943	4-O-beta-D-mannopyranosyl-D-glucopyranose:phosphate alpha-D-mannosyltransferase	131.442
R01361	(R)-3-hydroxybutanoate:NAD+ oxidoreductase	131.365
R00203	pyruvaldehyde:NAD+ oxidoreductase;	131.322
R01279	palmitoyl-CoA:electron-transfer flavoprotein 2,3-oxidoreductase	130.899
R00188	adenosine-3',5'-bisphosphate 3'-phosphohydrolase	130.472
R09129	S-(hydroxymethyl)mycothiol:NAD+ oxidoreductase	130.004
R03791	mandelate racemase	129.705
R03083	2-dehydro-3-deoxy-D-arabino-heptonate 7-phosphate phosphate-lyase (cyclyzing)	129.696
R08779	L-alanyl-tRNA:undecaprenyl-diphospho-N-acetylmuramoyl-(N-acetylglucosamine)-L-alanyl-gamma-D-glutamyl-L-lysyl-D-alanyl-D-alanine N6-alanyltransferase	129.595
R00256	L-glutamine amidohydrolase	129.546
R00161	ATP:FMN adenylyltransferase	129.426
R01975	(S)-3-hydroxybutanoyl-CoA:NAD+ oxidoreductase	129.328
R01513	3-phospho-D-glycerate:NAD+ 2-oxidoreductase	128.14
R00305	D-glucose:quinone 1-oxidoreductase	128.044
R00803	sucrose:phosphate alpha-D-glucosyltransferase	127.831
R10917	L-dihydroanticapsin:NAD+ oxidoreductase	127.668
R06594	UDP-glucose:NAD+ 3-oxidoreductase	127.599
R01334	2-phosphoglycolate phosphohydrolase	126.941
R03223	2-methyl-4-amino-5-hydroxymethylpyrimidine-diphosphate:4-methyl-5-(2-phosphoethyl)-thiazole 2-methyl-4-aminopyridine-5-methenyltransferase	126.935
R01117	CTP:N-acetylneuraminate cytidylyltransferase	126.847
R00694	L-phenylalanine:2-oxoglutarate aminotransferase	126.612
R00875	D-glucitol:NAD+ 2-oxidoreductase	126.553
R00955	UDP-glucose:alpha-D-galactose-1-phosphate uridylyltransferase	126.438
R00125	P1,P4-bis(5'-adenosyl)-tetraphosphate nucleotidebisphosphohydrolase	126.126
R08366	protein-N(pi)-phosphohistidine:N-acetyl-D-galactosamine 6-phosphotransferase	125.919
R01627	3-dehydroshikimate hydro-lyase	125.801
R05440	Annotation not found	125.667
R04376	3-(2,3-dihydroxyphenyl)propanoate:oxygen 1,2-oxidoreductase (decyclizing)	125.095
R07823	N-acetyl-D-galactosamine-4-sulfate 4-sulfohydrolase	124.293
R02085	(S)-3-hydroxy-3-methylglutaryl-CoA hydro-lyase (trans-3-methylglutaconyl-CoA-forming)	124.255
R11134	protodeoxyviolaceinate,NADPH:O2 oxidoreductase	123.862
R00209	pyruvate:NAD+ 2-oxidoreductase (CoA-acetylating);	123.612
R04371	homoisocitrate hydro-lyase	123.296
R00610	sarcosine:oxygen oxidoreductase (demethylating)	123.151
R05526	dTDP-4-oxo-2,6-dideoxy-D-glucose:NADP+ 3-oxidoreductase	123.118
R01185	1D-myo-inositol 1-phosphate phosphohydrolase	123.072
R03494	geranoyl-CoA:carbon-dioxide ligase (ADP-forming)	122.929
R01067	D-fructose 6-phosphate:D-glyceraldehyde-3-phosphate glycolaldehyde transferase	122.923
R01090	L-leucine:2-oxoglutarate aminotransferase	122.499
R00566	L-arginine carboxy-lyase (agmatine-forming)	122.462
R03069	(2R,3S)-2,3-dimethylmalate hydro-lyase (dimethylmaleate-forming)	122.379
R00623	primary_alcohol:NAD+ oxidoreductase	122.148
R02272	(S)-4-amino-5-oxopentanoate 4,5-aminomutase	121.918
R04144	5-phospho-D-ribosylamine:glycine ligase (ADP-forming)	121.763
R03875	Annotation not found	121.698
R03630	phthalate,NADH:oxygen oxidoreductase (4,5-hydroxylating)	121.665
R03540	maleamate amidohydrolase	121.653
R00623	primary_alcohol:NAD+ oxidoreductase	121.596
R09063	S-adenosyl-L-methionine:bacteriochlorophyllide-d C20-methyltransferase	121.331
R02986	2-furoate:CoA ligase (AMP-forming)	121.248
R01229	GMP:diphosphate 5-phospho-alpha-D-ribosyltransferase	120.986
R01324	citrate hydroxymutase	120.977
R00813	(1R,6S)-1,6-dihydroxycyclohexa-2,4-diene-1-carboxylate:NAD+ oxidoreductase (decarboxylating)	120.802
R01507	2,3-dihydroxybenzoate:oxygen 3,4-oxidoreductase (decyclizing)	120.754
R00291	UDP-glucose 4-epimerase;	120.475
R00203	pyruvaldehyde:NAD+ oxidoreductase;	120.194
R00737	L-tyrosine ammonia-lyase (trans-p-hydroxycinnamate-forming)	120.075
R04210	4-phospho-D-erythronate:NAD+ 2-oxidoreductase	120
R11585	2,3,5,6-tetrachlorohydroquinone:NAD+ oxidoreductase	119.648
R00875	D-glucitol:NAD+ 2-oxidoreductase	119.442
R02698	4-hydroxyphenylacetate,NADH:oxygen oxidoreductase (3-hydroxylating)	119.162
R01644	4-hydroxybutanoate:NAD+ oxidoreductase	119.065
R10212	Annotation not found	118.684
R00022	chitobiose N-acetylglucosaminohydrolase	118.678
R06746	L-proline:[peptidyl-carrier protein] ligase (AMP-forming)	118.573
R00237	(3S)-citramalyl-CoA pyruvate-lyase (acetyl-CoA-forming)	118.447
R01895	ribitol:NAD+ 2-oxidoreductase	118.356
R05644	ATP:D-glycero-beta-D-manno-heptose 1-phosphate adenylyltransferase	118.337
R01878	cytidine aminohydrolase	118.126
R09601	all-trans-8'-apo-beta-carotenal:oxygen 15,15'-oxidoreductase (bond-cleaving)	117.988
R00524	formamide amidohydrolase	117.688
R00267	isocitrate:NADP+ oxidoreductase (decarboxylating)	117.653
R01465	L-threonine:NAD+ oxidoreductase	117.121
R07233	S-adenosyl-L-methionine:rRNA (guanine-N1-)-methyltransferase	116.985
R06426	dTDP-3-amino-3,4,6-trideoxy-D-glucose:2-oxoglutarate aminotransferase	116.838
R02855	(R)-acetoin:NAD+ oxidoreductase	116.831
R09073	S-adenosylmethionine:diacylglycerylhomoserine N-methyltransferase (diacylglyceryl-N,N,N-trimethylhomoserine-forming)	116.715
R11263	(2S,3S)-2-hydroxybutane-1,2,3-tricarboxylate hydro-lyase (2-methyl-trans-aconitate forming)	116.537
R01271	nicotinamide-D-ribonucleotide:diphosphate phospho-alpha-D-ribosyltransferase	116.489
R01287	O-acetyl-L-homoserine:hydrogen sulfide S-(3-amino-3-carboxypropyl)transferase;	116.256
R00237	(3S)-citramalyl-CoA pyruvate-lyase (acetyl-CoA-forming)	116.041
R06601	5-hydroxyisourate amidohydrolase	115.825
R09188	Annotation not found	115.808
R00623	primary_alcohol:NAD+ oxidoreductase	115.739
R00196	(S)-lactate:ferricytochrome-c 2-oxidoreductase	115.449
R06284	chlorophyllide-a:phytyl-diphosphate phytyltransferase	115.38
R03223	2-methyl-4-amino-5-hydroxymethylpyrimidine-diphosphate:4-methyl-5-(2-phosphoethyl)-thiazole 2-methyl-4-aminopyridine-5-methenyltransferase	115.36
R04144	5-phospho-D-ribosylamine:glycine ligase (ADP-forming)	115.335
R05986	Annotation not found	115.082
R02491	(3S)-citramalyl-CoA hydro-lyase (itaconyl-CoA-forming)	115.063
R01280	palmitate:CoA ligase (AMP-forming)	114.988
R00420	UDP-N-acetyl-D-glucosamine 2-epimerase	114.954
R00946	5-methyltetrahydrofolate:L-homocysteine S-methyltransferase	114.915
R00818	salicylate,NADH:oxygen oxidoreductase (1-hydroxylating, decarboxylating)	114.767
R08058	5,6,7,8-tetrahydromethanopterin hydro-lyase (formaldehyde-adding, 5,10-methylenetetrahydromethanopterin-forming)	114.749
R09501	dimethyl sulfide:menaquinone oxidoreductase	114.633
R00185	ATP:adenosine 5'-phosphotransferase	114.618
R03066	6-(hydroxymethyl)-7,8-dihydropterin:4-aminobenzoate 2-amino-4-hydroxydihydropteridine-6-methenyltransferase	114.425
R09470	long-chain-primary-alcohol:NADP+ oxidoreductase (CoA-acylating)	114.312
R00798	nitrite:acceptor oxidoreductase	114.273
R02164	succinate:quinone oxidoreductase	114.004
R00897	O3-acetyl-L-serine:hydrogen-sulfide 2-amino-2-carboxyethyltransferase;	113.994
R01009	GDPmannose:dolichyl-phosphate O-beta-D-mannosyltransferase	113.917
R01105	galactan galactohydrolase	113.791
R11580	S-adenosyl-L-methionine:cobalt-factor III 17-methyltransferase (ring contracting)	113.729
R04547	Annotation not found	113.333
R00866	ATP:D-fructose 1-phosphotransferase	113.27
R02733	N6-acetyl-LL-2,6-diaminoheptanedioate amidohydrolase	113.089
R00059	N-(6-aminohexanoyl)-6-aminohexanoate amidohydrolase	112.952
R00264	2,5-dioxopentanoate:NADP+ 5-oxidoreductase	112.886
R09856	S-adenosyl-L-methionine:N-demethylansamitocin-P-3 N-methyltransferase	112.853
R00352	acetyl-CoA:oxaloacetate C-acetyltransferase [(pro-S)-carboxymethyl-forming, ADP-phosphorylating]	112.457
R00183	adenosine 5'-monophosphate phosphohydrolase	112.264
R01105	galactan galactohydrolase	112.087
R00371	acetyl-CoA:glycine C-acetyltransferase	111.849
R00948	ATP:alpha-D-glucose-1-phosphate adenylyltransferase	111.652
R00291	UDP-glucose 4-epimerase;	111.581
R00291	UDP-glucose 4-epimerase;	111.394
R04533	(3R)-3-hydroxybutanoyl-[acyl-carrier protein]:NADP+ oxidoreductase	111.251
R08776	glycyl-tRNA:undecaprenyl-diphospho-N-acetylmuramoyl-(N-acetylglucosamine)-L-alanyl-D-isoglutaminyl-L-lysyl-D-alanyl-D-alanine N6-glycyltransferase	111.242
R01645	4-hydroxy-2-oxo-heptandioate succinate-semialdehyde-lyase (pyruvate-forming)	110.939
R09777	LysW-gamma-L-alpha-aminoadipate 6-semialdehyde:NADP+ 6-oxidoreductase (phosphorylating)	110.455
R02987	2-furoyl-CoA:(acceptor) 5-oxidoreductase (hydroxylating)	110.443
R05684	L-idonate:NADP oxidoreductase	110.238
R01030	sn-glycero-3-phosphocholine glycerophosphohydrolase	110.219
R08050	Annotation not found	109.926
R05136	(3E)-4-(2-hydroxyphenyl)-2-oxobut-3-enoate hydro-lyase	109.849
R05640	lanosterol,[reduced NADPH---hemoprotein reductase]:oxygen oxidoreductase (14-methyl cleaving)	109.248
R00451	meso-2,6-diaminoheptanedioate carboxy-lyase (L-lysine-forming)	108.9
R00994	(2R,3S)-3-methylmalate:NAD+ oxidoreductase	108.611
R01804	phosphoenolpyruvate:N-acetyl-D-mannosamine C-(1-carboxyvinyl)transferase (phosphate-hydrolysing, 2-carboxy-2-oxoethyl-forming)	108.594
R00448	L-lysine,NADPH:oxygen oxidoreductase (6-hydroxylating)	108.549
R10705	methyl acetate acetohydrolase	108.457
R01332	beta-D-mannan hydrolases	107.922
R01245	adenosine ribohydrolase	107.708
R00674	L-serine hydro-lyase (adding indole; L-tryptophan-forming)	107.168
R02087	N-acetyl-D-glucosamine 6-phosphate 2-epimerase	106.977
R03332	1-phosphatidyl-D-myo-inositol inositolphosphohydrolase	106.756
R09397	GTP:2-phospho-L-lactate guanylyltransferase	106.638
R00228	acetaldehyde:NAD+ oxidoreductase (CoA-acetylating)	106.219
R00215	(R)-malate:NAD+ oxidoreductase (decarboxylating)	105.686
R02864	S-adenosyl-L-methionine:uroporphyrin-III C-methyltransferase	104.609
R09819	3-hydroxy-9,10-secoandrosta-1,3,5(10)-triene-9,17-dione,FMNH2:oxygen oxidoreductase	104.49
R00597	S-adenosyl-L-methionine:tRNA guanine N1-methyltransferase;	103.136
R01036	glycerol:NAD+ oxidoreductase	102.965
R02427	D-xylono-1,5-lactone lactonohydrolase	102.93
R01518	D-phosphoglycerate 2,3-phosphomutase	102.343
R01505	2,3-dihydro-2,3-dihydroxybenzoate:NAD+ oxidoreductase	101.942
R00673	L-tryptophan indole-lyase (deaminating; pyruvate-forming)	101.824
R06623	glycoprotein-phosphatidylinositol phosphatidohydrolase	101.418
R01634	3,4-dihydroxyphthalate carboxy-lyase (3,4-dihydroxybenzoate-forming)	101.407
R02827	acetaldehyde oxime hydro-lyase	101.157
R03391	CDP-4-dehydro-3,6-dideoxy-D-glucose:NAD+ 3-oxydoreductase	101.079
R00713	succinate-semialdehyde:NAD+ oxidoreductase	100.77
R01717	chorismate hydroxymutase	100.553
R05366	2-hydroxy-6-oxo-octa-2,4-dienoate acylhydrolase	100.481
R00294	nitrous-oxide:ferricytochrome-c oxidoreductase	98.999
R06960	carotenoid psi-end group lyase (decyclizing)	98.8063
R00674	L-serine hydro-lyase (adding indole; L-tryptophan-forming)	98.716
R00291	UDP-glucose 4-epimerase;	98.6461
R00803	sucrose:phosphate alpha-D-glucosyltransferase	98.4108
R04209	1-(5-phospho-D-ribosyl)-5-amino-4-imidazolecarboxylate carboxy-lyase	98.3072
R02990	succinyl-CoA:3-oxoadipate CoA-transferase	98.2379
R10737	Annotation not found	98.2212
R05076	(2R,3S)-2-methylmalyl-CoA hydro-lyase (2-methylfumaryl-CoA-forming)	98.1074
R00742	acetyl-CoA:carbon-dioxide ligase (ADP-forming)	98.0838
R05978	Annotation not found	97.84
R03461	3-hydroxy-2-methylpyridine-4,5-dicarboxylate 4-carboxy-lyase	97.6046
R00888	GDP-alpha-D-mannose 4,6-hydro-lyase (GDP-4-dehydro-alpha-D-rhamnose-forming);	97.0032
R04533	(3R)-3-hydroxybutanoyl-[acyl-carrier protein]:NADP+ oxidoreductase	96.9927
R00974	cytosine aminohydrolase	96.7404
R01209	2,3-dihydroxy-3-methylbutanoate hydro-lyase	96.717
R01632	protocatechuate:oxygen 4,5-oxidoreductase (decyclizing)	96.3649
R00112	NADPH:NAD+ oxidoreductase	96.2854
R05137	2-hydroxy-2H-chromene-2-carboxylate---(3E)-4-(2-hydroxyphenyl)-2-oxobut-3-enoate isomerase	96.1398
R00256	L-glutamine amidohydrolase	95.7819
R00479	isocitrate glyoxylate-lyase (succinate-forming)	95.4512
R00629	3'-phosphoadenylyl-sulfate:alcohol sulfotransferase	95.3556
R03396	GDP-6-deoxy-D-talose:NAD+ 4-oxidoreductase	94.9916
R00908	beta-alanine:2-oxoglutarate aminotransferase	94.9745
R09289	3-hydroxypropionate:NADP+ oxidoreductase	94.9461
R01804	phosphoenolpyruvate:N-acetyl-D-mannosamine C-(1-carboxyvinyl)transferase (phosphate-hydrolysing, 2-carboxy-2-oxoethyl-forming)	94.6032
R09395	thiocarboxylated molybdopterin synthase:cyclic pyranopterin phosphate sulfurtransferase	94.5189
R11706	ATP:3-dehydro-L-erythronate 4-phosphotransferase	94.2377
R09081	carboxyspermidine carboxy-lyase (spermidine-forming)	94.1177
R01064	2-dehydro-3-deoxy-6-phospho-D-galactonate D-glyceraldehyde-3-phospho-lyase (pyruvate-forming)	93.9961
R01030	sn-glycero-3-phosphocholine glycerophosphohydrolase	93.8348
R07281	D-ribulose 5-phosphate formate-lyase (L-3,4-dihydroxybutan-2-one 4-phosphate-forming)	93.7875
R05049	N-succinyl-L-glutamate 5-semialdehyde:NAD+ oxidoreductase	93.7285
R09097	propanal:NAD+ oxidoreductase (CoA-propanoylating)	93.6342
R00074	2-aminophenol:oxygen oxidoreductase (dimerizing)	93.5773
R01768	hypoxanthine:NAD+ oxidoreductase	93.5555
R08197	L-arginine:pyruvate aminotransferase	93.4569
R06627	Annotation not found	93.2673
R00010	alpha,alpha-trehalose glucohydrolase	93.2634
R01280	palmitate:CoA ligase (AMP-forming)	93.1574
R02602	4-oxalocrotonate carboxy-lyase	92.9625
R01645	4-hydroxy-2-oxo-heptandioate succinate-semialdehyde-lyase (pyruvate-forming)	92.8562
R07233	S-adenosyl-L-methionine:rRNA (guanine-N1-)-methyltransferase	92.2718
R01544	2-amino-2-deoxy-D-gluconate ammonia-lyase (isomerizing; 2-dehydro-3-deoxy-D-gluconate-forming)	92.189
R00209	pyruvate:NAD+ 2-oxidoreductase (CoA-acetylating);	92.1109
R01094	D-galactose:NAD+ 1-oxidoreductase	91.9411
R03026	(S)-3-hydroxybutanoyl-CoA hydro-lyase	91.2534
R05607	D-sorbitol-6-phosphate:NAD 2-oxidoreductase	91.1097
R02071	ATP:D-fructose-1-phosphate 6-phosphotransferase	90.9228
R00457	L-lysine:2-oxoglutarate 6-aminotransferase	90.6576
R11664	Annotation not found	90.6129
R00216	(S)-malate:NADP+ oxidoreductase(oxaloacetate-decarboxylating)	90.5721
R00623	primary_alcohol:NAD+ oxidoreductase	90.4768
R01150	D-alanine:D-alanine ligase (ADP-forming)	90.3423
R00271	acetyl-CoA:2-oxoglutarate C-acetyltransferase (thioester-hydrolysing, carboxymethyl forming)	90
R00790	ammonia:ferredoxin oxidoreductase	90
R01800	CDP-diacylglycerol:L-serine 3-phosphatidyltransferase	90
R02689	UDP-alpha-D-glucose:1,2-diacyl-sn-glycerol 3-beta-D-glucosyltransferase	90
R03707	(S,S)-butane-2,3-diol:NAD+ oxidoreductase	90
R05345	beta-carotene,donor:oxygen oxidoreductase (echinenone-forming)	90
R05599	(R,S)-2-(alpha-hydroxybenzyl)succinyl-CoA hydro-lyase	90
R06627	Annotation not found	90
R07392	S-methyl-5-thio-D-ribulose-1-phosphate hydro-lyase	90
R05648	Annotation not found	89.7099
R02081	(R)-mevalonate:NAD+ oxidoreductase (CoA-acetylating)	89.3943
R03460	phosphoenolpyruvate:3-phosphoshikimate 5-O-(1-carboxyvinyl)-transferase	89.3019
R08714	putrescine:pyruvate aminotransferase	89.2512
R00006	pyruvate:pyruvate acetaldehydetransferase (decarboxylating);	89.0811
R11680	Annotation not found	89.0575
R01080	uridine ribohydrolase	88.8455
R01931	thiosulfate:cyanide sulfurtranserase	88.8004
R00089	ATP diphosphate-lyase (cyclizing; 3',5'-cyclic-AMP-forming)	88.7598
R02134	ATP:thiamine phosphotransferase	88.5405
R01185	1D-myo-inositol 1-phosphate phosphohydrolase	88.4526
R00671	L-ornithine ammonia-lyase (cyclizing; L-proline-forming)	88.4035
R00974	cytosine aminohydrolase	88.3743
R00697	L-phenylalanine ammonia-lyase (trans-cinnamate-forming)	88.225
R09740	fatty acid:hydroperoxide oxidoreductase (2-hydroxylating)	88.1523
R05414	9H-carbazole,NADH:oxygen oxidoreductase (2,3-hydroxylating)	88.1415
R00260	glutamate racemase	88.0675
R01476	ATP:D-glucuronate 1-phosphotransferase	88.0652
R00362	citrate oxaloacetate-lyase (forming acetate from the pro-S carboxymethyl group of citrate);	87.8347
R01171	butanoyl-CoA:NAD+ trans-2-oxidoreductase	87.8275
R00026	cellobiose glucohydrolase	87.7914
R01034	glycerol:NAD+ 2-oxidoreductase	87.6878
R04231	(R)-4'-phosphopantothenate:L-cysteine ligase	87.612
R00768	L-glutamine:D-fructose-6-phosphate isomerase (deaminating);	87.6047
R02565	p-cumic alcohol:NAD+ oxidoreductase	87.563
R06701	Annotation not found	87.5386
R00654	L-methionine methanethiol-lyase (deaminating;2-oxobutanoate-forming)	87.4197
R07411	(2E,6E)-farnesyl-diphosphate:protoheme IX farnesyltranstransferase	87.3983
R10893	acetyl-CoA:tabtoxinine-beta-lactam N-acetyltransferase	87.3517
R00228	acetaldehyde:NAD+ oxidoreductase (CoA-acetylating)	87.3515
R01982	poly(1,4-alpha-D-galacturonate) galacturonohydrolase	87.2404
R09834	UDP-2,4-bis(acetamido)-2,4,6-trideoxy-beta-L-altropyranose hydrolase	87.2371
R04988	S-adenosyl-L-methionine:3-(all-trans-octaprenyl)benzene-1,2-diol 2-O-methyltransferase	87.2069
R11700	S-adenosyl-L-methionine:protoheme C-methyltransferase (anaerobilin-producing)	87.1123
R00264	2,5-dioxopentanoate:NADP+ 5-oxidoreductase	87.0848
R11229	GTP:gentamicin-C 2''-O-phosphotransferase	87.0636
R01627	3-dehydroshikimate hydro-lyase	87.0581
R02245	ATP:(R)-mevalonate 5-phosphotransferase	87.0233
R04132	Annotation not found	86.7942
R00703	(S)-lactate:NAD+ oxidoreductase	86.7026
R00623	primary_alcohol:NAD+ oxidoreductase	86.6919
R08379	retinol: NADP+ oxidoreductase	86.6343
R01492	ATP:cob(I)alamin Co-beta-adenosyltransferase	86.4899
R02361	(1->4)-alpha-D-galacturonan reducing-end-disaccharide-lyase	86.4566
R00207	pyruvate:oxygen 2-oxidoreductase (phosphorylating)	86.4513
R04533	(3R)-3-hydroxybutanoyl-[acyl-carrier protein]:NADP+ oxidoreductase	86.2939
R06997	Annotation not found	86.2748
R03168	acetyl-CoA:N6-hydroxy-L-lysine 6-acetyltransferase	86.2464
R02555	D-altronate:NAD+ 3-oxidoreductase	86.1795
R01051	ATP:D-ribose 5-phosphotransferase	86.1777
R10722	2-amino-1-hydroxyethylphosphonate:oxygen 1-oxidoreductase (glycine-forming)	86.1719
R11221	S-adenosyl-L-methionine:[protein]-L-arginine N-methyltransferase ([protein]-N5-methyl-L-arginine-forming)	86.1505
R00081	ferrocytochrome-c:oxygen oxidoreductase	86.0285
R03199	(S)-2,3-epoxysqualene mutase (cyclizing, lanosterol-forming)	85.9289
R00623	primary_alcohol:NAD+ oxidoreductase	85.7097
R01302	chorismate pyruvate-lyase (4-hydroxybenzoate-forming)	85.6683
R02993	Annotation not found	85.6644
R00685	L-tryptophan decarboxy-lyase	85.6329
R00987	L-kynurenine hydrolase	85.5605
R03023	4-nitrophenol,NADH:oxygen oxidoreductase (2-hydroxylating)	85.5043
R06894	Annotation not found	85.2803
R02589	3-hydroxybenzoate,NADH:oxygen oxidoreductase (6-hydroxylating)	85.2309
R00897	O3-acetyl-L-serine:hydrogen-sulfide 2-amino-2-carboxyethyltransferase;	85.1551
R07639	decenoyl-[acyl-carrier-protein] Delta2-trans-Delta3-cis-isomerase	85.1195
R00264	2,5-dioxopentanoate:NADP+ 5-oxidoreductase	85.1184
R01768	hypoxanthine:NAD+ oxidoreductase	85.1117
R03905	Glu-tRNA(Gln):L-glutamine amido-ligase (ADP-forming)	85.08
R00472	acetyl-CoA:glyoxylate C-acetyltransferase (thioester-hydrolysing, carboxymethyl-forming);	85.0201
R01867	(S)-dihydroorotate:fumarate oxidoreductase	85.0194
R00238	acetyl-CoA:acetyl-CoA C-acetyltransferase	84.9726
R07494	Annotation not found	84.9196
R01478	beta-D-glucuronoside glucuronosohydrolase	84.8434
R07541	gamma-carotene:acceptor oxidoreductase/methyltranferase (phi-ring forming)	84.8197
R04435	phosphoenolpyruvate:N-acetyl-D-mannosamine-6-phosphate C-(1-carboxyvinyl)transferase (phosphate-hydrolysing, 2-carboxy-2-oxoethyl-forming);	84.6892
R00897	O3-acetyl-L-serine:hydrogen-sulfide 2-amino-2-carboxyethyltransferase;	84.6521
R10343	succinyl-CoA:acetate CoA-transferase	84.3249
R00209	pyruvate:NAD+ 2-oxidoreductase (CoA-acetylating);	84.3165
R00093	L-glutamate:NAD+ oxidoreductase (transaminating)	84.3086
R01183	myo-inositol:NAD+ 2-oxidoreductase	84.254
R04786	15-cis-phytoene:plastoquinone oxidoreductase	84.2137
R07766	octanoyl-[acp]:protein N6-octanoyltransferase	84.132
R01566	creatine amidinohydrolase	84.1109
R00985	chorismate pyruvate-lyase (amino-accepting; anthranilate-forming)	84.0131
R00215	(R)-malate:NAD+ oxidoreductase (decarboxylating)	83.9026
R00604	formaldehyde:NAD+ oxidoreductase	83.542
R02133	thiamin hydrolase	83.4517
R05000	polyisopentenylpyrolinate:4-hydroxybenzoate nonaprenyltransferase	83.3855
R00305	D-glucose:quinone 1-oxidoreductase	83.3038
R01142	methane,NADH:oxygen oxidoreductase (hydroxylating)	83.2899
R05066	3-hydroxy-2-methylpropanoate:NAD+ oxidoreductase	83.0614
R00344	pyruvate:carbon-dioxide ligase (ADP-forming)	83.047
R02437	L-rhamnose ketol-isomerase	82.9082
R03096	indole-3-acetamide amidohydrolase	82.877
R00469	(S)-ureidoglycolate amidohydrolase (decarboxylating)	82.3388
R00713	succinate-semialdehyde:NAD+ oxidoreductase	82.2233
R10127	biotin:NADP+ S-oxidoreductase (biotin S-oxide-forming)	81.937
R08940	acyl-[acyl-carrier protein]:S-adenosyl-L-methionine acyltranserase (lactone-forming, methylthioadenosine-releasing)	81.9171
R00291	UDP-glucose 4-epimerase;	81.8694
R00243	L-glutamate:NAD+ oxidoreductase (deaminating)	81.7889
[truncated: 1,398 more rows]

## Sheet: Supplementary Table S3
# Supplementary Table S3. Significant SNPs linked to precipitation gradient, derived from the genetic-environment association (GEA) analysis. Results of GEA based on metagenomic data from the original field-collected soils. This table specifies the genomic locations of SNPs, the reference and alternative alleles, GenBank accession numbers, and annotations when available. The ‘Effect’ column repre…
SNP	GenBank_accession_number	Taxa_number	taxID	SNP_location	REF	ALT	Effect	Domain	Phylum	Class	Order	Family	Genus	Species	Locus_tag	Protein	Protein_annotation	Full_description	GenBank_accession_description
AP025539.1_1747204	AP025539.1	18	ID1916	1747204	G	A	0.790795	Bacteria	Actinobacteria	Actinomycetia	Streptomycetales	Streptomycetaceae	Streptomyces	Streptomyces lividans	SLITK23_16470	BDE38402.1	proteasome-associated ATPase	>lcl|AP025539.1_cds_BDE38402.1_1647 [gene=arc] [locus_tag=SLITK23_16470] [protein=proteasome-associated ATPase] [protein_id=BDE38402.1] [location=complement(1746877..1748643)] [gbkey=CDS]	Streptomyces lividans TK23 DNA, complete genome
AP025539.1_6121069	AP025539.1	18	NA	NA	C	T	0.848007	Bacteria	Actinobacteria	Actinomycetia	Streptomycetales	Streptomycetaceae	Streptomyces	Streptomyces lividans	NA	NA	NA	NA	Streptomyces lividans TK23 DNA, complete genome
AP025539.1_2302500	AP025539.1	18	NA	NA	G	A	0.819352	Bacteria	Actinobacteria	Actinomycetia	Streptomycetales	Streptomycetaceae	Streptomyces	Streptomyces lividans	NA	NA	NA	NA	Streptomyces lividans TK23 DNA, complete genome
AP025539.1_2042211	AP025539.1	18	ID1916	2042211	G	A	0.70486	Bacteria	Actinobacteria	Actinomycetia	Streptomycetales	Streptomycetaceae	Streptomyces	Streptomyces lividans	SLITK23_19280	BDE38683.1	Fe-S cluster assembly protein SufD	>lcl|AP025539.1_cds_BDE38683.1_1928 [locus_tag=SLITK23_19280] [protein=Fe-S cluster assembly protein SufD] [protein_id=BDE38683.1] [location=complement(2040931..2042115)] [gbkey=CDS]	Streptomyces lividans TK23 DNA, complete genome
AP025539.1_2042211	AP025539.1	18	ID1916	2042211	G	A	0.70486	Bacteria	Actinobacteria	Actinomycetia	Streptomycetales	Streptomycetaceae	Streptomyces	Streptomyces lividans	SLITK23_19290	BDE38684.1	Fe-S cluster assembly protein SufB	>lcl|AP025539.1_cds_BDE38684.1_1929 [locus_tag=SLITK23_19290] [protein=Fe-S cluster assembly protein SufB] [protein_id=BDE38684.1] [location=complement(2042176..2043597)] [gbkey=CDS]	Streptomyces lividans TK23 DNA, complete genome
NZ_CP015136.1_6248176	NZ_CP015136.1	7	ID1855912	6248176	C	T	0.819352	Bacteria	Acidobacteria	Vicinamibacteria	Vicinamibacterales	Vicinamibacteraceae	Luteitalea	Luteitalea pratensis	LuPra_RS26400	WP_234800565.1	PadR family transcriptional regulator	>lcl|NZ_CP015136.1_cds_WP_234800565.1_5184 [locus_tag=LuPra_RS26400] [protein=PadR family transcriptional regulator] [protein_id=WP_234800565.1] [location=complement(6247431..6247772)] [gbkey=CDS]	Luteitalea pratensis strain DSM 100886 isolate HEG_-6_39 chromosome, complete genome
NZ_CP015136.1_3918128	NZ_CP015136.1	7	ID1855912	3918128	A	T	-0.740852	Bacteria	Acidobacteria	Vicinamibacteria	Vicinamibacterales	Vicinamibacteraceae	Luteitalea	Luteitalea pratensis	LuPra_RS16010	WP_157899261.1	VWA domain-containing protein	>lcl|NZ_CP015136.1_cds_WP_157899261.1_3134 [locus_tag=LuPra_RS16010] [protein=VWA domain-containing protein] [protein_id=WP_157899261.1] [location=3916838..3917773] [gbkey=CDS]	Luteitalea pratensis strain DSM 100886 isolate HEG_-6_39 chromosome, complete genome
NZ_CP015136.1_4198530	NZ_CP015136.1	7	NA	NA	C	G	0.819352	Bacteria	Acidobacteria	Vicinamibacteria	Vicinamibacterales	Vicinamibacteraceae	Luteitalea	Luteitalea pratensis	NA	NA	NA	NA	Luteitalea pratensis strain DSM 100886 isolate HEG_-6_39 chromosome, complete genome
NZ_CP015136.1_6268788	NZ_CP015136.1	7	ID1855912	6268788	A	T	0.664756	Bacteria	Acidobacteria	Vicinamibacteria	Vicinamibacterales	Vicinamibacteraceae	Luteitalea	Luteitalea pratensis	LuPra_RS26505	WP_110173549.1	cytochrome c oxidase subunit 3	>lcl|NZ_CP015136.1_cds_WP_110173549.1_5205 [locus_tag=LuPra_RS26505] [protein=cytochrome c oxidase subunit 3] [protein_id=WP_110173549.1] [location=complement(6268469..6269059)] [gbkey=CDS]	Luteitalea pratensis strain DSM 100886 isolate HEG_-6_39 chromosome, complete genome
NZ_CP015136.1_6248176	NZ_CP015136.1	7	ID1855912	6248176	C	T	0.819352	Bacteria	Acidobacteria	Vicinamibacteria	Vicinamibacterales	Vicinamibacteraceae	Luteitalea	Luteitalea pratensis	LuPra_RS26405	WP_234800566.1	catalase/peroxidase HPI	>lcl|NZ_CP015136.1_cds_WP_234800566.1_5185 [gene=katG] [locus_tag=LuPra_RS26405] [protein=catalase/peroxidase HPI] [protein_id=WP_234800566.1] [location=complement(6247985..6250159)] [gbkey=CDS]	Luteitalea pratensis strain DSM 100886 isolate HEG_-6_39 chromosome, complete genome
NZ_CP015136.1_3918128	NZ_CP015136.1	7	ID1855912	3918128	A	T	-0.740852	Bacteria	Acidobacteria	Vicinamibacteria	Vicinamibacterales	Vicinamibacteraceae	Luteitalea	Luteitalea pratensis	LuPra_RS16015	WP_110171670.1	excinuclease ABC subunit UvrB	>lcl|NZ_CP015136.1_cds_WP_110171670.1_3135 [gene=uvrB] [locus_tag=LuPra_RS16015] [protein=excinuclease ABC subunit UvrB] [protein_id=WP_110171670.1] [location=3917899..3919923] [gbkey=CDS]	Luteitalea pratensis strain DSM 100886 isolate HEG_-6_39 chromosome, complete genome
NZ_CP015136.1_6268788	NZ_CP015136.1	7	ID1855912	6268788	A	T	0.664756	Bacteria	Acidobacteria	Vicinamibacteria	Vicinamibacterales	Vicinamibacteraceae	Luteitalea	Luteitalea pratensis	LuPra_RS26500	WP_110173548.1	cytochrome C oxidase subunit IV family protein	>lcl|NZ_CP015136.1_cds_WP_110173548.1_5204 [locus_tag=LuPra_RS26500] [protein=cytochrome C oxidase subunit IV family protein] [protein_id=WP_110173548.1] [location=complement(6268124..6268459)] [gbkey=CDS]	Luteitalea pratensis strain DSM 100886 isolate HEG_-6_39 chromosome, complete genome
NZ_CP015136.1_6268788	NZ_CP015136.1	7	ID1855912	6268788	A	T	0.664756	Bacteria	Acidobacteria	Vicinamibacteria	Vicinamibacterales	Vicinamibacteraceae	Luteitalea	Luteitalea pratensis	LuPra_RS26510	WP_110173550.1	cbb3-type cytochrome c oxidase subunit I	>lcl|NZ_CP015136.1_cds_WP_110173550.1_5206 [locus_tag=LuPra_RS26510] [protein=cbb3-type cytochrome c oxidase subunit I] [protein_id=WP_110173550.1] [location=complement(6269065..6270828)] [gbkey=CDS]	Luteitalea pratensis strain DSM 100886 isolate HEG_-6_39 chromosome, complete genome
NZ_CP015136.1_6248846	NZ_CP015136.1	7	NA	NA	G	A	0.690549	Bacteria	Acidobacteria	Vicinamibacteria	Vicinamibacterales	Vicinamibacteraceae	Luteitalea	Luteitalea pratensis	NA	NA	NA	NA	Luteitalea pratensis strain DSM 100886 isolate HEG_-6_39 chromosome, complete genome
NZ_CP015136.1_6453850	NZ_CP015136.1	7	ID1855912	6453850	G	A	-0.656589	Bacteria	Acidobacteria	Vicinamibacteria	Vicinamibacterales	Vicinamibacteraceae	Luteitalea	Luteitalea pratensis	LuPra_RS27205	WP_110173674.1	carboxyl transferase domain-containing protein	>lcl|NZ_CP015136.1_cds_WP_110173674.1_5341 [locus_tag=LuPra_RS27205] [protein=carboxyl transferase domain-containing protein] [protein_id=WP_110173674.1] [location=complement(6453625..6455175)] [gbkey=CDS]	Luteitalea pratensis strain DSM 100886 isolate HEG_-6_39 chromosome, complete genome
NZ_CP015136.1_6453850	NZ_CP015136.1	7	ID1855912	6453850	G	A	-0.656589	Bacteria	Acidobacteria	Vicinamibacteria	Vicinamibacterales	Vicinamibacteraceae	Luteitalea	Luteitalea pratensis	LuPra_RS27200	WP_234800579.1	acetyl-CoA carboxylase biotin carboxylase subunit	>lcl|NZ_CP015136.1_cds_WP_234800579.1_5340 [locus_tag=LuPra_RS27200] [protein=acetyl-CoA carboxylase biotin carboxylase subunit] [protein_id=WP_234800579.1] [location=complement(6452031..6453560)] [gbkey=CDS]	Luteitalea pratensis strain DSM 100886 isolate HEG_-6_39 chromosome, complete genome
NZ_CP022221.1_2672496	NZ_CP022221.1	20	ID1325107	2672496	G	A	0.575905	Bacteria	Proteobacteria	Alphaproteobacteria	Hyphomicrobiales	Bradyrhizobiaceae	Bradyrhizobium	Bradyrhizobium zhanjiangense	XH85_RS12600	WP_208758114.1	reverse transcriptase domain-containing protein	>lcl|NZ_CP022221.1_cds_WP_208758114.1_2483 [locus_tag=XH85_RS12600] [protein=reverse transcriptase domain-containing protein] [protein_id=WP_208758114.1] [location=2672476..2673504] [gbkey=CDS]	Bradyrhizobium zhanjiangense strain CCBAU 51778 chromosome, complete genome
NZ_CP030037.1_5558439	NZ_CP030037.1	15	NA	NA	G	T	0.905772	Bacteria	Proteobacteria	Alphaproteobacteria	Hyphomicrobiales	Bradyrhizobiaceae	Bradyrhizobium	Bradyrhizobium sp. CCBAU 51753	NA	NA	NA	NA	Bradyrhizobium sp. CCBAU 51753 chromosome, complete genome
NZ_CP045119.1_1641022	NZ_CP045119.1	13	ID2653851	1641022	C	A	0.721815	Bacteria	Actinobacteria	Rubrobacteria	Rubrobacterales	Rubrobacteraceae	Rubrobacter	Rubrobacter tropicus	GBA63_RS08055	WP_166175057.1	epoxide hydrolase	>lcl|NZ_CP045119.1_cds_WP_166175057.1_1602 [locus_tag=GBA63_RS08055] [protein=epoxide hydrolase] [protein_id=WP_166175057.1] [location=complement(1640846..1642042)] [gbkey=CDS]	Rubrobacter tropicus strain SCSIO 52909 chromosome, complete genome
NZ_CP045119.1_1641022	NZ_CP045119.1	13	ID2653851	1641022	C	A	0.721815	Bacteria	Actinobacteria	Rubrobacteria	Rubrobacterales	Rubrobacteraceae	Rubrobacter	Rubrobacter tropicus	GBA63_RS08050	WP_207957142.1	thioredoxin family protein	>lcl|NZ_CP045119.1_cds_WP_207957142.1_1601 [locus_tag=GBA63_RS08050] [protein=thioredoxin family protein] [protein_id=WP_207957142.1] [location=complement(1639641..1640651)] [gbkey=CDS]	Rubrobacter tropicus strain SCSIO 52909 chromosome, complete genome
NZ_CP060007.1_1491031	NZ_CP060007.1	14	ID2760713	1491031	T	C	0.819352	Bacteria	Bacteroidetes	Chitinophagia	Chitinophagales	Chitinophagaceae	Lacibacter	Lacibacter sp. S13-6-6	H4075_RS06475	WP_182805233.1	DNA-directed RNA polymerase subunit beta	>lcl|NZ_CP060007.1_cds_WP_182805233.1_1267 [gene=rpoB] [locus_tag=H4075_RS06475] [protein=DNA-directed RNA polymerase subunit beta] [protein_id=WP_182805233.1] [location=1486910..1490722] [gbkey=CDS]	Lacibacter sediminis strain S13-6-22 chromosome, complete genome
NZ_CP060007.1_1491031	NZ_CP060007.1	14	ID2760713	1491031	T	C	0.819352	Bacteria	Bacteroidetes	Chitinophagia	Chitinophagales	Chitinophagaceae	Lacibacter	Lacibacter sp. S13-6-6	H4075_RS06480	WP_182805235.1	DNA-directed RNA polymerase subunit beta'	>lcl|NZ_CP060007.1_cds_WP_182805235.1_1268 [gene=rpoC] [locus_tag=H4075_RS06480] [protein=DNA-directed RNA polymerase subunit beta'] [protein_id=WP_182805235.1] [location=1490843..1495132] [gbkey=CDS]	Lacibacter sediminis strain S13-6-22 chromosome, complete genome
NZ_LLYB01000068.1_36664	NZ_LLYB01000068.1	6	ID722472	36664	C	T	0.841462	Bacteria	Proteobacteria	Alphaproteobacteria	Hyphomicrobiales	Bradyrhizobiaceae	Bradyrhizobium	Bradyrhizobium lablabi	CQ14_RS17085	WP_057859030.1	MFS transporter	>lcl|NZ_LLYB01000068.1_cds_WP_057859030.1_3523 [locus_tag=CQ14_RS17085] [protein=MFS transporter] [protein_id=WP_057859030.1] [location=36299..37630] [gbkey=CDS]	Bradyrhizobium lablabi strain CCBAU 23086 scaffold37, whole genome shotgun sequence
NZ_SILH01000001.1_816943	NZ_SILH01000001.1	27	NA	NA	T	C	0.70176	Bacteria	Proteobacteria	Alphaproteobacteria	Hyphomicrobiales	Rhizobiaceae	Rhizobium	Rhizobium.ID384	NA	NA	NA	NA	Rhizobium leguminosarum strain SM52 chrom_SM52, whole genome shotgun sequence
NZ_SILH01000001.1_817312	NZ_SILH01000001.1	27	NA	NA	C	T	-0.567667	Bacteria	Proteobacteria	Alphaproteobacteria	Hyphomicrobiales	Rhizobiaceae	Rhizobium	Rhizobium.ID384	NA	NA	NA	NA	Rhizobium leguminosarum strain SM52 chrom_SM52, whole genome shotgun sequence

## Sheet: Supplementary Table S4
# Supplementary Table S4. List of bacterial markers of soil water legacy identified in this work using soils from Kansas. In addition to the bacterial taxa ID (taxID), the table also shows taxonomical attributes (Family, Genus, label Family, and Label genus) of the bacterial markers identified. The column "DirectionEnrichment" shows the direction of the marker enrichment: “High to low” indicates …
taxID	Family	DirectionEnrichment	Genus	Label_Family	Label_genus
56	Polyangiaceae	High->Low	Sorangium	Polyangiaceae 56	Sorangium 56
287	Pseudomonadaceae	High->Low	Pseudomonas	Pseudomonadaceae 287	Pseudomonas 287
573	Enterobacteriaceae	Low->High	Klebsiella	Enterobacteriaceae 573	Klebsiella 573
1400	Bacillaceae	Low->High	Bacillus	Bacillaceae 1400	Bacillus 1400
1916	Streptomycetaceae	High->Low	Streptomyces	Streptomycetaceae 1916	Streptomyces 1916
28901	Enterobacteriaceae	High->Low	Salmonella	Enterobacteriaceae 28901	Salmonella 28901
658062	Acidobacteriaceae	Low->High	CandidatusKoribacter	Acidobacteriaceae 658062	CandidatusKoribacter 658062
661481	Chitinophagaceae	Low->High	Flavisolibacter	Chitinophagaceae 661481	Flavisolibacter 661481
722472	Bradyrhizobiaceae	Low->High	Bradyrhizobium	Bradyrhizobiaceae 722472	Bradyrhizobium 722472
858422	Bradyrhizobiaceae	High->Low	Bradyrhizobium	Bradyrhizobiaceae 858422	Bradyrhizobium 858422
1325107	Bradyrhizobiaceae	Low->High	Bradyrhizobium	Bradyrhizobiaceae 1325107	Bradyrhizobium 1325107
1355477	Bradyrhizobiaceae	Low->High	Bradyrhizobium	Bradyrhizobiaceae 1355477	Bradyrhizobium 1355477
1437360	Bradyrhizobiaceae	Low->High	Bradyrhizobium	Bradyrhizobiaceae 1437360	Bradyrhizobium 1437360
1855912	Vicinamibacteraceae	High->Low	Luteitalea	Vicinamibacteraceae 1855912	Luteitalea 1855912
2653851	Rubrobacteraceae	High->Low	Rubrobacter	Rubrobacteraceae 2653851	Rubrobacter 2653851
2703788	Acidobacteriaceae	Low->High	Edaphobacter	Acidobacteriaceae 2703788	Edaphobacter 2703788

## Sheet: Supplementary Table S5
#Supplementary Table S5. Significant SNPs linked to long-term water and drought legacies even after five months of experimental perturbation. Results of GEA based on metagenomic data from soils that had undergone five months of experimental perturbation (acute drought or control conditions, with or without a host). This table specifies the genomic locations of SNPs, the reference and alternative …
SNP	GenBank_accession_number	Taxa_number	taxID	SNP_location	REF	ALT	Effect	Domain	Phylum	Class	Order	Family	Genus	Species	Locus_tag	Protein	Protein_annotation	Full_description	GenBank_accession_description
NZ_CP015136.1_654426	NZ_CP015136.1	7	ID1855912	654426	G	A	-0.284005	Bacteria	Acidobacteria	Vicinamibacteria	Vicinamibacterales	Vicinamibacteraceae	Luteitalea	Luteitalea pratensis	LuPra_RS02750	NA	NA	NA	Luteitalea pratensis strain DSM 100886 isolate HEG_-6_39 chromosome, complete genome
NZ_CP015136.1_654426	NZ_CP015136.1	7	ID1855912	654426	G	A	-0.284005	Bacteria	Acidobacteria	Vicinamibacteria	Vicinamibacterales	Vicinamibacteraceae	Luteitalea	Luteitalea pratensis	LuPra_RS02755	NA	NA	NA	Luteitalea pratensis strain DSM 100886 isolate HEG_-6_39 chromosome, complete genome
NZ_CP015136.1_654426	NZ_CP015136.1	7	ID1855912	654426	G	A	-0.284005	Bacteria	Acidobacteria	Vicinamibacteria	Vicinamibacterales	Vicinamibacteraceae	Luteitalea	Luteitalea pratensis	LuPra_RS02760	NA	NA	NA	Luteitalea pratensis strain DSM 100886 isolate HEG_-6_39 chromosome, complete genome
NZ_CP015136.1_654426	NZ_CP015136.1	7	ID1855912	654426	G	A	-0.284005	Bacteria	Acidobacteria	Vicinamibacteria	Vicinamibacterales	Vicinamibacteraceae	Luteitalea	Luteitalea pratensis	LuPra_RS02765	NA	NA	NA	Luteitalea pratensis strain DSM 100886 isolate HEG_-6_39 chromosome, complete genome
NZ_CP015136.1_655426	NZ_CP015136.1	7	ID1855912	655426	C	G	-0.272849	Bacteria	Acidobacteria	Vicinamibacteria	Vicinamibacterales	Vicinamibacteraceae	Luteitalea	Luteitalea pratensis	LuPra_RS02765	NA	NA	NA	Luteitalea pratensis strain DSM 100886 isolate HEG_-6_39 chromosome, complete genome
NZ_CP015136.1_655426	NZ_CP015136.1	7	ID1855912	655426	C	G	-0.272849	Bacteria	Acidobacteria	Vicinamibacteria	Vicinamibacterales	Vicinamibacteraceae	Luteitalea	Luteitalea pratensis	LuPra_RS02775	WP_110169343.1	carboxypeptidase-like regulatory domain-containing protein	>lcl|NZ_CP015136.1_cds_WP_110169343.1_539 [locus_tag=LuPra_RS02775] [protein=carboxypeptidase-like regulatory domain-containing protein] [protein_id=WP_110169343.1] [location=complement(656715..660191)] [gbkey=CDS]	Luteitalea pratensis strain DSM 100886 isolate HEG_-6_39 chromosome, complete genome
NZ_CP015136.1_655426	NZ_CP015136.1	7	ID1855912	655426	C	G	-0.272849	Bacteria	Acidobacteria	Vicinamibacteria	Vicinamibacterales	Vicinamibacteraceae	Luteitalea	Luteitalea pratensis	LuPra_RS02770	NA	NA	NA	Luteitalea pratensis strain DSM 100886 isolate HEG_-6_39 chromosome, complete genome
NZ_CP015136.1_655444	NZ_CP015136.1	7	ID1855912	655444	C	G	-0.17294	Bacteria	Acidobacteria	Vicinamibacteria	Vicinamibacterales	Vicinamibacteraceae	Luteitalea	Luteitalea pratensis	LuPra_RS02770	NA	NA	NA	Luteitalea pratensis strain DSM 100886 isolate HEG_-6_39 chromosome, complete genome
NZ_CP015136.1_655444	NZ_CP015136.1	7	ID1855912	655444	C	G	-0.17294	Bacteria	Acidobacteria	Vicinamibacteria	Vicinamibacterales	Vicinamibacteraceae	Luteitalea	Luteitalea pratensis	LuPra_RS02765	NA	NA	NA	Luteitalea pratensis strain DSM 100886 isolate HEG_-6_39 chromosome, complete genome
NZ_CP015136.1_655444	NZ_CP015136.1	7	ID1855912	655444	C	G	-0.17294	Bacteria	Acidobacteria	Vicinamibacteria	Vicinamibacterales	Vicinamibacteraceae	Luteitalea	Luteitalea pratensis	LuPra_RS02775	WP_110169343.1	carboxypeptidase-like regulatory domain-containing protein	>lcl|NZ_CP015136.1_cds_WP_110169343.1_539 [locus_tag=LuPra_RS02775] [protein=carboxypeptidase-like regulatory domain-containing protein] [protein_id=WP_110169343.1] [location=complement(656715..660191)] [gbkey=CDS]	Luteitalea pratensis strain DSM 100886 isolate HEG_-6_39 chromosome, complete genome
NZ_CP022221.1_2549182	NZ_CP022221.1	20	ID1325107	2549182	G	C	-0.316678	Bacteria	Proteobacteria	Alphaproteobacteria	Hyphomicrobiales	Bradyrhizobiaceae	Bradyrhizobium	Bradyrhizobium zhanjiangense	XH85_RS12025	WP_276486189.1	autoinducer binding domain-containing protein	>lcl|NZ_CP022221.1_cds_WP_276486189.1_2365 [locus_tag=XH85_RS12025] [protein=autoinducer binding domain-containing protein] [protein_id=WP_276486189.1] [location=2548179..2548832] [gbkey=CDS]	Bradyrhizobium zhanjiangense strain CCBAU 51778 chromosome, complete genome
NZ_CP022221.1_2549262	NZ_CP022221.1	20	ID1325107	2549262	G	T	-0.224393	Bacteria	Proteobacteria	Alphaproteobacteria	Hyphomicrobiales	Bradyrhizobiaceae	Bradyrhizobium	Bradyrhizobium zhanjiangense	XH85_RS12025	WP_276486189.1	autoinducer binding domain-containing protein	>lcl|NZ_CP022221.1_cds_WP_276486189.1_2365 [locus_tag=XH85_RS12025] [protein=autoinducer binding domain-containing protein] [protein_id=WP_276486189.1] [location=2548179..2548832] [gbkey=CDS]	Bradyrhizobium zhanjiangense strain CCBAU 51778 chromosome, complete genome
NZ_CP022221.1_2632831	NZ_CP022221.1	20	ID1325107	2632831	C	A	0.219054	Bacteria	Proteobacteria	Alphaproteobacteria	Hyphomicrobiales	Bradyrhizobiaceae	Bradyrhizobium	Bradyrhizobium zhanjiangense	XH85_RS12425	WP_128932058.1	FAD-dependent oxidoreductase	>lcl|NZ_CP022221.1_cds_WP_128932058.1_2445 [locus_tag=XH85_RS12425] [protein=FAD-dependent oxidoreductase] [protein_id=WP_128932058.1] [location=2630444..2631664] [gbkey=CDS]	Bradyrhizobium zhanjiangense strain CCBAU 51778 chromosome, complete genome
NZ_CP022221.1_2632831	NZ_CP022221.1	20	ID1325107	2632831	C	A	0.219054	Bacteria	Proteobacteria	Alphaproteobacteria	Hyphomicrobiales	Bradyrhizobiaceae	Bradyrhizobium	Bradyrhizobium zhanjiangense	XH85_RS45845	WP_208758111.1	helix-turn-helix domain-containing protein	>lcl|NZ_CP022221.1_cds_WP_208758111.1_2446 [locus_tag=XH85_RS45845] [protein=helix-turn-helix domain-containing protein] [protein_id=WP_208758111.1] [location=2632662..2633135] [gbkey=CDS]	Bradyrhizobium zhanjiangense strain CCBAU 51778 chromosome, complete genome
NZ_CP022221.1_2632831	NZ_CP022221.1	20	ID1325107	2632831	C	A	0.219054	Bacteria	Proteobacteria	Alphaproteobacteria	Hyphomicrobiales	Bradyrhizobiaceae	Bradyrhizobium	Bradyrhizobium zhanjiangense	XH85_RS45850	WP_208758161.1	hypothetical protein	>lcl|NZ_CP022221.1_cds_WP_208758161.1_2447 [locus_tag=XH85_RS45850] [protein=hypothetical protein] [protein_id=WP_208758161.1] [location=2633164..2633505] [gbkey=CDS]	Bradyrhizobium zhanjiangense strain CCBAU 51778 chromosome, complete genome
NZ_CP022221.1_2632831	NZ_CP022221.1	20	ID1325107	2632831	C	A	0.219054	Bacteria	Proteobacteria	Alphaproteobacteria	Hyphomicrobiales	Bradyrhizobiaceae	Bradyrhizobium	Bradyrhizobium zhanjiangense	XH85_RS45855	WP_208758112.1	IS630 family transposase	>lcl|NZ_CP022221.1_cds_WP_208758112.1_2448 [locus_tag=XH85_RS45855] [protein=IS630 family transposase] [protein_id=WP_208758112.1] [location=2633418..2633888] [gbkey=CDS]	Bradyrhizobium zhanjiangense strain CCBAU 51778 chromosome, complete genome
NZ_CP022221.1_2632831	NZ_CP022221.1	20	ID1325107	2632831	C	A	0.219054	Bacteria	Proteobacteria	Alphaproteobacteria	Hyphomicrobiales	Bradyrhizobiaceae	Bradyrhizobium	Bradyrhizobium zhanjiangense	XH85_RS12435	WP_128932059.1	Lrp/AsnC family transcriptional regulator	>lcl|NZ_CP022221.1_cds_WP_128932059.1_2449 [locus_tag=XH85_RS12435] [protein=Lrp/AsnC family transcriptional regulator] [protein_id=WP_128932059.1] [location=complement(2634727..2635203)] [gbkey=CDS]	Bradyrhizobium zhanjiangense strain CCBAU 51778 chromosome, complete genome
NZ_CP032617.1_2854638	NZ_CP032617.1	9	ID1355477	2854638	G	A	0.284668	Bacteria	Proteobacteria	Alphaproteobacteria	Hyphomicrobiales	Bradyrhizobiaceae	Bradyrhizobium	Bradyrhizobium diazoefficiens	Bdiaspc4_RS13735	WP_011085450.1	arylsulfatase	>lcl|NZ_CP032617.1_cds_WP_011085450.1_2576 [locus_tag=Bdiaspc4_RS13735] [db_xref=GeneID:64022421] [protein=arylsulfatase] [protein_id=WP_011085450.1] [location=complement(2853435..2855894)] [gbkey=CDS]	Bradyrhizobium diazoefficiens strain 110spc4 chromosome, complete genome
NZ_CP032617.1_2854638	NZ_CP032617.1	9	ID1355477	2854638	G	A	0.284668	Bacteria	Proteobacteria	Alphaproteobacteria	Hyphomicrobiales	Bradyrhizobiaceae	Bradyrhizobium	Bradyrhizobium diazoefficiens	Bdiaspc4_RS13730	WP_011085449.1	DUF1254 domain-containing protein	>lcl|NZ_CP032617.1_cds_WP_011085449.1_2575 [locus_tag=Bdiaspc4_RS13730] [db_xref=GeneID:64022420] [protein=DUF1254 domain-containing protein] [protein_id=WP_011085449.1] [location=complement(2851884..2853389)] [gbkey=CDS]	Bradyrhizobium diazoefficiens strain 110spc4 chromosome, complete genome
NZ_CP032617.1_2855095	NZ_CP032617.1	9	ID1355477	2855095	A	C	-0.214515	Bacteria	Proteobacteria	Alphaproteobacteria	Hyphomicrobiales	Bradyrhizobiaceae	Bradyrhizobium	Bradyrhizobium diazoefficiens	Bdiaspc4_RS13735	WP_011085450.1	arylsulfatase	>lcl|NZ_CP032617.1_cds_WP_011085450.1_2576 [locus_tag=Bdiaspc4_RS13735] [db_xref=GeneID:64022421] [protein=arylsulfatase] [protein_id=WP_011085450.1] [location=complement(2853435..2855894)] [gbkey=CDS]	Bradyrhizobium diazoefficiens strain 110spc4 chromosome, complete genome
NZ_CP032617.1_2855095	NZ_CP032617.1	9	ID1355477	2855095	A	C	-0.214515	Bacteria	Proteobacteria	Alphaproteobacteria	Hyphomicrobiales	Bradyrhizobiaceae	Bradyrhizobium	Bradyrhizobium diazoefficiens	Bdiaspc4_RS13730	WP_011085449.1	DUF1254 domain-containing protein	>lcl|NZ_CP032617.1_cds_WP_011085449.1_2575 [locus_tag=Bdiaspc4_RS13730] [db_xref=GeneID:64022420] [protein=DUF1254 domain-containing protein] [protein_id=WP_011085449.1] [location=complement(2851884..2853389)] [gbkey=CDS]	Bradyrhizobium diazoefficiens strain 110spc4 chromosome, complete genome
NZ_CP032617.1_2855095	NZ_CP032617.1	9	ID1355477	2855095	A	C	-0.214515	Bacteria	Proteobacteria	Alphaproteobacteria	Hyphomicrobiales	Bradyrhizobiaceae	Bradyrhizobium	Bradyrhizobium diazoefficiens	Bdiaspc4_RS13750	WP_197535743.1	arylsulfatase	>lcl|NZ_CP032617.1_cds_WP_197535743.1_2577 [locus_tag=Bdiaspc4_RS13750] [db_xref=GeneID:64022422] [protein=arylsulfatase] [protein_id=WP_197535743.1] [location=complement(2856902..2859334)] [gbkey=CDS]	Bradyrhizobium diazoefficiens strain 110spc4 chromosome, complete genome

## Sheet: Supplementary Table S6
#Supplementary Table S6. Enriched GO categories across the precipitation gradient after drought and watering conditioning (metagenome). At the end of the conditioning phase, 270 GO categories were significantly enriched or depleted in at least one treatment group or in the baseline low-precipitation-legacy soils, relative to the high-precipitation-legacy baseline soils. Enrichments and depletions…
GO term	precipitation legacy + water cond. vs precipitation legacy	precipitation legacy + drought cond. vs precipitation legacy	drought legacy vs precipitation legacy	drought legacy + water cond. vs precipitation legacy	drought legacy + drought cond. vs precipitation legacy
'de novo' protein folding	NA	NA	3125	3818	3816
acyl-CoA metabolic process	NA	NA	-6879	-11832	-9017
aerobic respiration	NA	NA	NA	-2783	-1457
amide transport	2291	NA	1595	2948	1843
amine metabolic process	NA	NA	-3015	-6484	-3192
amino acid activation	NA	NA	NA	3887	1298
amino acid biosynthetic process	NA	NA	NA	-1849	-972
amino acid catabolic process	NA	NA	-3594	-7080	-3793
amino sugar metabolic process	NA	NA	NA	2986	NA
aminoglycan metabolic process	NA	NA	-2457	-4899	-3630
anaerobic respiration	NA	NA	-2922	-6199	-4087
animal organ development	NA	NA	-3022	-3444	-2607
antibiotic catabolic process	NA	NA	-8977	-13740	-11394
antibiotic metabolic process	NA	NA	-4038	-6715	-4900
arginine metabolic process	NA	NA	2740	1807	1502
aromatic amino acid family biosynthetic process	NA	NA	-2203	-2836	-1750
aromatic amino acid family catabolic process	NA	NA	-5604	-11353	-6853
aromatic amino acid metabolic process	-960	NA	-3157	-5498	-3136
aspartate family amino acid biosynthetic process	NA	NA	-2014	-4841	-3292
aspartate family amino acid metabolic process	-1137	NA	-1569	-3827	-2310
ATP biosynthetic process	NA	NA	NA	3980	2165
ATP metabolic process	NA	NA	NA	NA	2391
benzene-containing compound metabolic process	NA	NA	-4946	-9912	-5906
biological process involved in interaction with host	NA	-1302	2522	NA	NA
biological process involved in symbiotic interaction	-1539	NA	4310	1175	3538
branched-chain amino acid metabolic process	NA	NA	-4261	-4175	-4155
carbohydrate biosynthetic process	NA	NA	-2147	-3550	-3149
carbohydrate catabolic process	-1054	NA	NA	NA	NA
carbohydrate derivative catabolic process	NA	NA	-1577	NA	-1119
carbohydrate metabolic process	-976	NA	-1591	-3095	-1885
cell communication	NA	NA	-1387	-1900	-1352
cell division	NA	NA	2489	3946	3512
cell wall organization or biogenesis	-1449	NA	NA	-3193	-1123
cellular aldehyde metabolic process	NA	NA	-4365	-4848	-4339
cellular catabolic process	NA	NA	NA	NA	-1004
cellular component assembly	NA	NA	NA	2261	1428
cellular component biogenesis	NA	NA	NA	694	NA
cellular component organization	NA	NA	NA	2049	1153
cellular ketone metabolic process	NA	NA	-2074	-6410	-3077
cellular modified amino acid biosynthetic process	NA	NA	-1542	-3476	-2251
cellular modified amino acid metabolic process	NA	NA	-1176	-2593	-1624
cellular response to chemical stimulus	NA	NA	-1234	-2712	-1367
cellular response to external stimulus	NA	1140	NA	-2626	-1559
cellular response to nutrient levels	NA	NA	-1925	-4522	-2629
cellular response to organic substance	NA	NA	NA	-2451	NA
cellular response to stress	NA	NA	1041	NA	736
chromosome organization	NA	NA	NA	3734	1963
cysteine metabolic process	NA	NA	3263	3452	3331
cytoplasmic translation	NA	NA	NA	4989	2640
deoxyribonucleotide metabolic process	NA	NA	2123	NA	NA
dephosphorylation	NA	NA	-3632	-5813	-4131
detoxification	NA	NA	-1845	-4298	-3444
developmental process	NA	NA	-1828	-1389	-1534
dicarboxylic acid biosynthetic process	NA	NA	NA	NA	1328
dicarboxylic acid metabolic process	NA	NA	-1997	-2723	-1688
disaccharide metabolic process	NA	NA	NA	-12374	NA
DNA-templated transcription	NA	NA	NA	4608	3012
DNA biosynthetic process	NA	NA	-1981	-1933	-2148
DNA damage response	NA	NA	1870	1678	1748
DNA geometric change	NA	NA	NA	NA	2324
DNA ligation	NA	NA	6125	5980	6346
DNA metabolic process	NA	-587	2491	3061	2467
DNA recombination	NA	NA	NA	3792	2863
DNA repair	-693	NA	3689	3350	3351
DNA replication	NA	NA	3277	2314	2554
DNA replication initiation	NA	NA	NA	3294	NA
double-strand break repair	NA	NA	3456	3103	2477
electron transport chain	NA	NA	NA	-2428	NA
energy derivation by oxidation of organic compounds	NA	NA	-1976	-4756	-3088
establishment of localization	NA	NA	-3097	-4400	NA
export from cell	NA	NA	NA	2905	NA
fatty acid catabolic process	NA	NA	NA	-8818	-6716
fatty acid metabolic process	NA	NA	-3058	-3665	-3386
folic acid-containing compound metabolic process	NA	NA	NA	-3955	NA
generation of precursor metabolites and energy	NA	NA	-2354	-3704	-2812
glucan metabolic process	NA	NA	NA	-1521	NA
glucose metabolic process	NA	NA	NA	2422	NA
glutamate metabolic process	NA	NA	-4972	-6010	-4360
glutamine family amino acid metabolic process	NA	NA	NA	-974	NA
glyceraldehyde-3-phosphate metabolic process	NA	NA	-2534	NA	NA
glycosyl compound biosynthetic process	NA	NA	4735	4858	4615
glycosyl compound metabolic process	NA	NA	3863	5501	4337
growth	-2937	-1318	5008	1873	3117
guanosine-containing compound metabolic process	NA	NA	5512	7404	4528
heme metabolic process	NA	NA	NA	2053	NA
hexose metabolic process	NA	NA	NA	2808	NA
histidine metabolic process	NA	NA	4985	NA	5329
homeostatic process	NA	NA	-2654	-5060	-2809
imidazole-containing compound metabolic process	NA	NA	NA	4797	NA
IMP metabolic process	NA	NA	NA	7413	NA
intracellular signal transduction	NA	NA	-2648	NA	NA
isoprenoid metabolic process	NA	NA	2341	5819	4260
L-amino acid biosynthetic process	NA	NA	NA	-2358	-1234
L-amino acid catabolic process	NA	NA	-4610	-6971	-4518
L-amino acid metabolic process	NA	NA	-841	-2943	-1642
lipid catabolic process	NA	NA	-5701	-9102	-6937
lipid metabolic process	NA	NA	-2265	-2914	-2626
lipid modification	NA	NA	-4936	-7123	-6439
lipopolysaccharide metabolic process	NA	NA	-1906	-3949	-3793
liposaccharide metabolic process	NA	NA	-2477	-4197	-4155
localization	NA	NA	NA	NA	-3672
locomotion	NA	NA	-4611	-3075	-4783
lysine metabolic process	NA	NA	-6546	-9505	-8122
macromolecule catabolic process	NA	NA	1781	2174	2485
macromolecule localization	1819	NA	1660	3847	2201
macromolecule methylation	NA	NA	NA	2042	NA
membrane lipid biosynthetic process	NA	NA	NA	NA	-2014
membrane lipid metabolic process	NA	NA	-2797	-3619	-4025
metal ion transport	NA	1539	-7764	-8829	-7727
methionine biosynthetic process	NA	NA	NA	-2629	NA
methionine metabolic process	NA	NA	2854	NA	NA
methylation	NA	NA	1725	1837	1411
mismatch repair	NA	NA	6264	7447	6628
monoatomic anion transport	NA	NA	-2261	-5343	-3626
monoatomic cation transport	NA	NA	-5574	-6516	-6250
monoatomic ion homeostasis	NA	NA	-4477	-9030	-6198
monoatomic ion transport	NA	NA	-4419	-6175	-5125
monocarboxylic acid biosynthetic process	NA	NA	-2150	-1427	-2104
monocarboxylic acid catabolic process	NA	NA	-4625	-7199	-4564
monocarboxylic acid metabolic process	NA	NA	-3135	-3914	-3279
monosaccharide metabolic process	NA	NA	NA	2964	1878
mRNA metabolic process	NA	NA	NA	5344	2256
multicellular organism development	1403	NA	-3961	-3127	-3492
multicellular organismal process	1341	NA	-4495	-4365	-4352
NAD metabolic process	NA	NA	-3134	-4982	-2772
negative regulation of biological process	NA	NA	NA	-863	NA
nitrogen cycle metabolic process	NA	NA	3924	2488	3520
nucleobase-containing compound catabolic process	NA	944	NA	2225	1083
nucleobase-containing small molecule biosynthetic process	NA	NA	2387	3587	2632
nucleobase-containing small molecule interconversion	NA	NA	NA	-2417	-2180
nucleobase metabolic process	NA	NA	3023	3551	2357
nucleoside diphosphate metabolic process	NA	NA	NA	2166	NA
nucleoside monophosphate biosynthetic process	NA	NA	3852	5664	3853
nucleoside monophosphate metabolic process	NA	NA	2822	3277	2219
nucleoside monophosphate phosphorylation	NA	NA	NA	-2037	-2581
nucleoside phosphate metabolic process	NA	NA	1004	NA	NA
nucleoside triphosphate biosynthetic process	NA	NA	2198	4020	2217
nucleoside triphosphate metabolic process	NA	NA	1845	2213	1549
obsolete cellular carbohydrate biosynthetic process	NA	NA	-3291	-6477	-5078
obsolete cellular carbohydrate catabolic process	NA	NA	-2310	-2075	-2221
obsolete cellular carbohydrate metabolic process	-1287	NA	-2203	-4400	-2964
obsolete cellular macromolecule catabolic process	NA	NA	1905	3200	3049
obsolete coenzyme metabolic process	NA	NA	-2325	-3715	-2850
obsolete cofactor biosynthetic process	NA	626	-1095	-1999	-1425
obsolete cofactor metabolic process	NA	550	NA	NA	NA
obsolete metal ion homeostasis	NA	NA	-5085	-7532	-5707
obsolete multi-organism process	-816	NA	2860	NA	2145
obsolete nucleotide phosphorylation	NA	NA	-1554	NA	-1715
obsolete pathogenesis	NA	NA	3241	NA	2819
obsolete RNA phosphodiester bond hydrolysis	NA	NA	1836	5101	2060
obsolete RNA phosphodiester bond hydrolysis, endonucleolytic	NA	NA	4198	6780	4333
oligosaccharide metabolic process	NA	NA	-3999	-7839	-6668
one-carbon metabolic process	NA	NA	NA	-3776	NA
organelle assembly	NA	NA	NA	3046	NA
organelle organization	NA	NA	NA	2597	NA
organic acid catabolic process	-945	NA	NA	NA	NA
organic anion transport	NA	NA	-1814	-5935	-3247
organic hydroxy compound biosynthetic process	NA	NA	1388	NA	1953
organic hydroxy compound metabolic process	NA	NA	-1257	-1880	-971
organic substance transport	956	718	NA	NA	NA
organonitrogen compound catabolic process	NA	NA	-1348	-1254	NA
organophosphate biosynthetic process	NA	NA	1645	2125	1268
organophosphate catabolic process	NA	NA	NA	2463	NA
ornithine metabolic process	NA	NA	NA	3617	NA
oxidative phosphorylation	NA	NA	4435	2423	3355
peptidyl-amino acid modification	NA	NA	NA	NA	1256
peptidyl-lysine modification	NA	NA	2357	4514	4103
phenylalanyl-tRNA aminoacylation	NA	NA	NA	5946	2995
phospholipid metabolic process	NA	NA	2379	3180	2109
phosphorylation	NA	NA	NA	-866	NA
polyol metabolic process	NA	NA	-2735	NA	-1933
polysaccharide biosynthetic process	NA	NA	-2350	-4071	NA
polysaccharide catabolic process	NA	NA	2859	NA	1870
polysaccharide metabolic process	-1145	NA	NA	-2941	-1286
positive regulation of biological process	NA	NA	NA	NA	926
positive regulation of metabolic process	NA	NA	NA	NA	1099
positive regulation of protein metabolic process	NA	NA	NA	3280	2152
post-transcriptional regulation of gene expression	NA	NA	NA	NA	-1659
potassium ion transport	NA	NA	-10219	-12345	-10805
primary alcohol metabolic process	NA	NA	2386	NA	2492
protein autophosphorylation	NA	NA	2734	2260	3447
protein catabolic process	NA	NA	NA	3302	3126
protein complex oligomerization	NA	NA	-1637	-2429	NA
protein folding	1918	NA	2783	3755	3638
protein homooligomerization	NA	NA	-1432	-2275	NA
protein maturation	NA	NA	NA	2655	1909
protein phosphorylation	NA	NA	NA	-2347	NA
protein transmembrane transport	1912	NA	4176	7343	4261
proteolysis	753	NA	NA	1070	861
proton transmembrane transport	NA	NA	-5036	-7756	-6842
pseudouridine synthesis	NA	NA	NA	3647	2731
pteridine-containing compound biosynthetic process	NA	NA	NA	-2835	NA
pteridine-containing compound metabolic process	NA	NA	NA	-4198	-2189
purine-containing compound biosynthetic process	NA	NA	2196	3049	2168
purine-containing compound catabolic process	NA	NA	NA	2281	NA
purine-containing compound metabolic process	NA	NA	NA	677	740
purine nucleoside biosynthetic process	NA	NA	NA	NA	5978
purine nucleoside bisphosphate metabolic process	NA	NA	NA	-7869	NA
purine nucleoside metabolic process	NA	NA	6239	8393	5753
purine nucleoside triphosphate metabolic process	NA	NA	2364	2728	2215
purine ribonucleoside biosynthetic process	NA	NA	NA	8018	NA
pyridine-containing compound metabolic process	NA	NA	-2063	-1781	-1424
pyrimidine-containing compound biosynthetic process	NA	NA	3062	3100	2340
pyrimidine-containing compound metabolic process	NA	NA	2629	2766	2079
pyrimidine nucleotide metabolic process	NA	NA	NA	2022	NA
pyrimidine ribonucleotide metabolic process	NA	NA	NA	1766	NA
pyruvate metabolic process	NA	NA	NA	2561	NA
regulation of amine metabolic process	NA	NA	NA	-5956	NA
regulation of anatomical structure morphogenesis	NA	NA	3298	2554	3144
regulation of biological quality	NA	NA	-1679	-3510	-2140
regulation of cellular component organization	NA	NA	NA	NA	1258
regulation of developmental process	-1772	NA	1653	NA	NA
regulation of lipid metabolic process	NA	NA	4137	NA	1954
regulation of localization	NA	NA	-3381	-3103	NA
regulation of metabolic process	NA	NA	-604	NA	NA
regulation of molecular function	NA	NA	-1411	-2707	-1788
regulation of phosphorus metabolic process	NA	NA	-2985	-3006	-1886
regulation of response to stimulus	NA	NA	1236	NA	NA
regulation of small molecule metabolic process	NA	NA	NA	-3479	-1280
regulation of translational fidelity	NA	NA	NA	2309	NA
reproduction	NA	NA	-2051	NA	NA
response to abiotic stimulus	NA	NA	NA	-965	-859
response to biotic stimulus	NA	-1368	1663	-1899	NA
response to chemical	1094	620	-1650	-1856	-1463
response to endogenous stimulus	NA	NA	-3998	-5243	-3745
response to external stimulus	NA	NA	NA	-1814	-1028
response to extracellular stimulus	1044	1127	-1596	-2535	-1815
response to heat	NA	NA	NA	2777	NA
response to host	NA	NA	3693	-1870	NA
response to inorganic substance	1123	NA	NA	NA	NA
response to ionizing radiation	NA	NA	-5694	-8168	-7593
response to lipid	NA	NA	NA	-7708	NA
response to metal ion	NA	NA	-1934	NA	-1636
response to nitrogen compound	NA	NA	NA	NA	3116
response to organic substance	NA	NA	-2191	-3193	-2046
response to oxidative stress	NA	NA	-1185	-1900	-1022
response to oxygen-containing compound	NA	NA	NA	-2406	NA
response to toxic substance	NA	NA	-1587	-3249	-2657
ribonucleoprotein complex biogenesis	652	NA	1549	4162	2073
ribonucleoside bisphosphate metabolic process	NA	NA	-4171	NA	-6051
ribonucleoside diphosphate metabolic process	NA	NA	NA	2110	NA
ribonucleoside monophosphate metabolic process	NA	NA	3334	4426	3018
ribose phosphate metabolic process	NA	NA	615	NA	NA
ribosomal large subunit biogenesis	NA	NA	NA	4706	1621
ribosomal small subunit biogenesis	NA	NA	1652	5044	1956
RNA biosynthetic process	1838	NA	-1299	NA	NA
RNA catabolic process	NA	NA	2543	5067	3432
RNA processing	NA	NA	643	3385	1397
rRNA base methylation	NA	NA	NA	3550	NA
rRNA metabolic process	NA	NA	1506	3729	2056
rRNA modification	NA	NA	2079	3020	2172
selenocysteine metabolic process	NA	NA	NA	-17691	NA
serine family amino acid biosynthetic process	NA	NA	-1716	-5656	-2964
serine family amino acid metabolic process	-1184	NA	-1580	-3890	-2339
short-chain fatty acid metabolic process	NA	NA	-8346	-11624	-9301
signaling	NA	-1267	-2028	NA	NA
small molecule catabolic process	NA	NA	-3631	-5355	-3265
SOS response	NA	NA	NA	2312	NA
sulfur amino acid biosynthetic process	-2129	NA	NA	NA	NA
sulfur amino acid metabolic process	-1673	NA	1967	NA	NA
sulfur compound biosynthetic process	-1047	NA	1254	-1370	NA
sulfur compound metabolic process	-711	NA	NA	-2691	-818
translational elongation	NA	NA	-3421	-3378	-3199
transmembrane transport	NA	NA	NA	NA	-4299
tricarboxylic acid metabolic process	NA	NA	-1769	-4663	-3196
tRNA methylation	NA	NA	NA	2934	NA
tRNA processing	NA	NA	NA	2499	NA
valine metabolic process	NA	NA	-3550	-4558	-4469
valyl-tRNA aminoacylation	NA	NA	NA	6451	NA
vitamin metabolic process	-829	NA	NA	-2155	NA

## Sheet: Supplementary Table S7
#Supplementary Table S7. Overlapping enriched GO categories across the precipitation gradient and conditioning treatments. By the end of the conditioning phase, most of the GO categories that distinguished the original field-collected soils from low-precipitation vs. high- precipitation sites (see Extended Data Fig. 2g) retained the same pattern of enrichment/depletion, regardless of whether the …
GO term	FIELD SOILS: low_vs_high_precipitation_legacy	precipitation legacy + water cond. vs precipitation legacy	precipitation legacy + drought cond. vs precipitation legacy	drought legacy vs precipitation legacy	drought legacy + water cond. vs precipitation legacy	drought legacy + drought cond. vs precipitation legacy
lipid catabolic process	-1803	NA	NA	-5701	-9102	-6937
monoatomic ion homeostasis	-2181	NA	NA	-4477	-9030	-6198
metal ion transport	-1965	NA	1539	-7764	-8829	-7727
fatty acid catabolic process	-1625	NA	NA	NA	-8818	-6716
monocarboxylic acid catabolic process	-1245	NA	NA	-4625	-7199	-4564
antibiotic metabolic process	-1305	NA	NA	-4038	-6715	-4900
monoatomic cation transport	-2465	NA	NA	-5574	-6516	-6250
cellular ketone metabolic process	-1530	NA	NA	-2074	-6410	-3077
monoatomic ion transport	-2457	NA	NA	-4419	-6175	-5125
organic anion transport	-2485	NA	NA	-1814	-5935	-3247
dephosphorylation	-1352	NA	NA	-3632	-5813	-4131
monoatomic anion transport	-2631	NA	NA	-2261	-5343	-3626
homeostatic process	-1679	NA	NA	-2654	-5060	-2809
cellular aldehyde metabolic process	-1435	NA	NA	-4365	-4848	-4339
cellular response to nutrient levels	-1223	NA	NA	-1925	-4522	-2629
regulation of small molecule metabolic process	-1316	NA	NA	NA	-3479	-1280
response to toxic substance	-1288	NA	NA	-1587	-3249	-2657
response to extracellular stimulus	-920	1044	1127	-1596	-2535	-1815
cell communication	-827	NA	NA	-1387	-1900	-1352
response to chemical	-689	1094	620	-1650	-1856	-1463
glucan metabolic process	1765	NA	NA	NA	-1521	NA
response to abiotic stimulus	-765	NA	NA	NA	-965	-859
purine-containing compound metabolic process	680	NA	NA	NA	677	740
proteolysis	1176	753	NA	NA	1070	861
DNA damage response	978	NA	NA	1870	1678	1748
methylation	1293	NA	NA	1725	1837	1411
macromolecule methylation	1131	NA	NA	NA	2042	NA
organophosphate biosynthetic process	779	NA	NA	1645	2125	1268
macromolecule catabolic process	1332	NA	NA	1781	2174	2485
DNA replication	1204	NA	NA	3277	2314	2554
nitrogen cycle metabolic process	1643	NA	NA	3924	2488	3520
tRNA processing	746	NA	NA	NA	2499	NA
tRNA methylation	1251	NA	NA	NA	2934	NA
rRNA modification	1237	NA	NA	2079	3020	2172
purine-containing compound biosynthetic process	995	NA	NA	2196	3049	2168
DNA metabolic process	1137	NA	-587	2491	3061	2467
obsolete cellular macromolecule catabolic process	1165	NA	NA	1905	3200	3049
nucleoside monophosphate metabolic process	678	NA	NA	2822	3277	2219
protein catabolic process	1334	NA	NA	NA	3302	3126
DNA repair	1498	-693	NA	3689	3350	3351
RNA processing	752	NA	NA	643	3385	1397
nucleobase-containing small molecule biosynthetic process	982	NA	NA	2387	3587	2632
amino acid activation	1223	NA	NA	NA	3887	1298
ribonucleoside monophosphate metabolic process	897	NA	NA	3334	4426	3018
glycosyl compound biosynthetic process	1339	NA	NA	4735	4858	4615
glycosyl compound metabolic process	1128	NA	NA	3863	5501	4337
nucleoside monophosphate biosynthetic process	1061	NA	NA	3852	5664	3853
guanosine-containing compound metabolic process	1993	NA	NA	5512	7404	4528
mismatch repair	2832	NA	NA	6264	7447	6628
purine nucleoside metabolic process	1494	NA	NA	6239	8393	5753
regulation of metabolic process	-650	NA	NA	-604	NA	NA
polysaccharide catabolic process	1898	NA	NA	2859	NA	1870
localization	-1161	NA	NA	NA	NA	-3672
organic substance transport	-1048	956	718	NA	NA	NA
transmembrane transport	-1673	NA	NA	NA	NA	-4299

## Sheet: Supplementary Table S8
#Supplementary Table S8. Enriched GO categories across the precipitation gradient after drought and watering conditioning (metatranscriptome). Metatranscriptomic analysis of pre- conditioning (baseline) and post-conditioning (5 months of drought [“+ drought cond.”] or well- watered conditions [“+ water cond.”]) soils revealed GO categories that were differentially abundant relative to the high-pr…
GO term	precipitation legacy + water cond. vs precipitation legacy	precipitation legacy + drought cond. vs precipitation legacy	drought legacy vs precipitation legacy	drought legacy + water cond. vs precipitation legacy	drought legacy + drought cond. vs precipitation legacy
ADP metabolic process	NA	NA	NA	NA	681
aerobic electron transport chain	NA	NA	1394	1969	2168
alcohol biosynthetic process	NA	NA	NA	NA	797
alcohol metabolic process	NA	NA	-590	-502	NA
alditol metabolic process	NA	NA	-913	NA	NA
amino acid metabolic process	NA	86	260	NA	184
amino acid salvage	NA	NA	NA	-913	NA
AMP biosynthetic process	NA	NA	NA	-845	NA
AMP metabolic process	NA	NA	-977	NA	-928
anaerobic respiration	NA	NA	901	1176	1457
anatomical structure development	NA	241	NA	892	NA
anatomical structure morphogenesis	NA	NA	NA	825	NA
animal organ development	NA	NA	NA	1564	1382
antibiotic catabolic process	NA	NA	NA	934	NA
aromatic amino acid family catabolic process	NA	NA	1037	NA	NA
ATP biosynthetic process	NA	NA	NA	912	972
ATP metabolic process	NA	NA	483	1015	985
biological process involved in interaction with host	NA	NA	NA	-216	NA
biological process involved in symbiotic interaction	NA	NA	-366	-454	-457
calcium ion transport	NA	NA	1326	1158	NA
carbohydrate biosynthetic process	-86	-97	-363	-281	NA
carbohydrate catabolic process	NA	NA	NA	446	493
carbohydrate derivative biosynthetic process	NA	NA	NA	234	NA
carbohydrate derivative metabolic process	NA	81	NA	NA	NA
carbohydrate metabolic process	-90	-93	-424	-324	NA
carbohydrate transmembrane transport	NA	NA	NA	-922	NA
carbohydrate transport	NA	NA	-583	-489	-719
carbon fixation	NA	NA	939	NA	986
carboxylic acid biosynthetic process	-63	NA	NA	NA	NA
catabolic process	NA	87	202	348	296
cell activation	NA	NA	NA	2034	NA
cell communication	NA	NA	217	229	260
cell development	NA	NA	NA	1463	NA
cell division	188	NA	NA	NA	NA
cell projection organization	NA	NA	901	NA	NA
cellular aldehyde metabolic process	NA	NA	-393	-520	-549
cellular catabolic process	NA	NA	194	263	NA
cellular component assembly	NA	NA	NA	315	306
cellular component biogenesis	NA	NA	NA	185	NA
cellular component organization	NA	NA	NA	205	206
cellular component organization or biogenesis	NA	NA	NA	162	172
cellular lipid metabolic process	-126	-142	NA	NA	NA
cellular respiration	92	NA	NA	474	528
cellular response to abiotic stimulus	NA	NA	-1269	NA	-1503
cellular response to antibiotic	NA	NA	-1015	NA	NA
cellular response to chemical stimulus	NA	NA	-405	NA	NA
cellular response to endogenous stimulus	NA	NA	NA	1303	NA
cellular response to hydrogen peroxide	NA	NA	NA	-1414	-1856
cellular response to lipid	NA	NA	1092	1373	1690
cellular response to nitrogen levels	NA	NA	NA	-491	NA
cellular response to nitrogen starvation	NA	NA	-523	NA	NA
cellular response to organic substance	NA	NA	NA	1333	1248
cellular response to oxygen levels	NA	NA	-666	-732	-839
cellular response to pH	NA	NA	NA	-1887	NA
cellular response to toxic substance	NA	NA	-485	NA	NA
chemical homeostasis	NA	NA	NA	NA	794
chromosome organization	NA	NA	NA	510	605
defense response	NA	NA	NA	1087	NA
dephosphorylation	-135	-207	NA	-416	NA
developmental process involved in reproduction	NA	NA	NA	1199	NA
dicarboxylic acid catabolic process	NA	NA	1012	NA	NA
dicarboxylic acid metabolic process	NA	202	NA	307	344
disaccharide transport	NA	NA	NA	NA	-701
DNA-templated DNA replication	NA	NA	473	NA	NA
DNA-templated transcription termination	-140	NA	-792	-820	-892
DNA damage response	NA	NA	542	546	689
DNA duplex unwinding	NA	NA	1093	NA	NA
DNA geometric change	NA	NA	NA	1290	1612
DNA metabolic process	NA	NA	308	271	333
DNA repair	NA	NA	472	349	408
DNA unwinding involved in DNA replication	NA	NA	1195	1380	1720
dormancy process	NA	NA	-640	NA	NA
electron transport chain	156	226	315	637	693
embryo development	NA	NA	NA	1274	NA
endomembrane system organization	NA	NA	NA	-1955	-1857
energy coupled proton transport, down electrochemical gradient	NA	NA	NA	1871	NA
establishment of localization in cell	NA	NA	NA	841	709
export from cell	NA	NA	NA	1209	NA
fatty acid biosynthetic process	NA	NA	-821	-954	-1090
fatty acid elongation	NA	-214	-708	-1040	-913
fatty acid metabolic process	-139	-171	-422	-619	-642
fermentation	NA	NA	866	1044	1361
flavin-containing compound metabolic process	NA	NA	NA	NA	-921
generation of precursor metabolites and energy	NA	NA	NA	207	287
glucan biosynthetic process	NA	NA	-596	NA	NA
glucan metabolic process	NA	NA	NA	-473	NA
glycogen metabolic process	NA	NA	NA	-657	-680
glycolipid metabolic process	NA	NA	519	NA	NA
glycosyl compound biosynthetic process	-132	NA	NA	NA	NA
glycosyl compound metabolic process	-101	NA	NA	NA	NA
glycosylation	NA	NA	789	1111	957
glyoxylate metabolic process	NA	NA	-1002	-932	-1071
heme metabolic process	NA	NA	688	734	948
immune effector process	NA	NA	NA	1723	NA
immune system process	NA	NA	NA	1407	1269
lipid A metabolic process	NA	NA	816	NA	1351
lipid biosynthetic process	NA	NA	-390	-386	-327
lipid metabolic process	-118	-161	-319	-337	-274
liposaccharide metabolic process	NA	NA	NA	680	953
localization	NA	107	308	519	371
macromolecule catabolic process	NA	140	NA	342	278
macromolecule localization	NA	NA	NA	445	362
membrane lipid metabolic process	NA	NA	NA	764	1082
membrane organization	NA	NA	-1135	NA	-1064
metal ion transport	NA	NA	1325	1128	NA
methylation	173	NA	NA	NA	NA
mismatch repair	NA	NA	NA	1102	NA
mitochondrial electron transport, cytochrome c to oxygen	NA	NA	NA	2080	NA
molybdopterin cofactor metabolic process	NA	NA	NA	NA	718
monoatomic ion transport	177	185	503	715	588
monocarboxylic acid biosynthetic process	NA	NA	-443	-512	-532
monocarboxylic acid metabolic process	-115	-137	-307	-407	-415
monosaccharide catabolic process	NA	NA	NA	940	1105
multicellular organism development	NA	NA	NA	1402	1045
multicellular organismal process	NA	NA	637	1345	1126
multicellular organismal reproductive process	NA	NA	NA	1935	NA
ncRNA metabolic process	110	152	392	287	365
negative regulation of biosynthetic process	NA	NA	-220	-229	-243
negative regulation of cell cycle	NA	NA	NA	1822	NA
negative regulation of cellular biosynthetic process	NA	-100	NA	NA	NA
negative regulation of DNA-templated transcription initiation	NA	NA	NA	1002	NA
negative regulation of fatty acid metabolic process	NA	NA	-528	NA	NA
negative regulation of intracellular signal transduction	NA	NA	NA	1405	1647
negative regulation of nuclease activity	NA	NA	NA	NA	-1303
negative regulation of phosphate metabolic process	NA	NA	NA	1116	NA
negative regulation of protein-containing complex assembly	NA	NA	NA	820	928
negative regulation of protein metabolic process	NA	NA	NA	594	874
negative regulation of ribonuclease activity	NA	NA	NA	-1314	NA
negative regulation of signal transduction	NA	NA	NA	1743	1907
negative regulation of signaling	NA	NA	1414	NA	NA
negative regulation of small molecule metabolic process	NA	NA	NA	-497	-708
negative regulation of termination of DNA-templated transcription	NA	NA	NA	NA	-1239
nitrogen utilization	NA	NA	NA	NA	1150
non-proteinogenic amino acid metabolic process	NA	NA	393	NA	NA
nucleobase-containing compound catabolic process	NA	NA	NA	391	NA
nucleobase-containing small molecule biosynthetic process	NA	222	NA	361	369
nucleobase-containing small molecule metabolic process	NA	129	215	386	331
nucleobase biosynthetic process	NA	NA	890	NA	1040
nucleoside metabolic process	NA	NA	NA	330	393
nucleoside monophosphate metabolic process	NA	197	NA	444	335
nucleoside triphosphate biosynthetic process	NA	NA	NA	512	NA
nucleoside triphosphate metabolic process	NA	NA	NA	650	562
nucleotide-sugar metabolic process	NA	NA	NA	912	NA
obsolete cellular carbohydrate biosynthetic process	-105	NA	-718	-561	-575
obsolete cellular carbohydrate metabolic process	NA	NA	-648	NA	-533
obsolete cellular macromolecule catabolic process	NA	NA	NA	321	NA
obsolete coenzyme metabolic process	NA	121	NA	NA	NA
obsolete cofactor metabolic process	NA	86	NA	NA	208
obsolete growth involved in symbiotic interaction	-119	NA	-433	-407	-522
obsolete movement of cell or subcellular component	NA	NA	NA	878	NA
obsolete multi-organism cellular process	NA	NA	NA	-1024	NA
obsolete oxidoreduction coenzyme metabolic process	NA	210	NA	NA	435
obsolete positive regulation of multi-organism process	NA	NA	2019	NA	NA
obsolete protein-cofactor linkage	NA	NA	NA	NA	-739
obsolete regulation of multi-organism process	NA	NA	1749	1665	NA
organic acid biosynthetic process	NA	NA	NA	-174	NA
organic hydroxy compound biosynthetic process	NA	209	NA	NA	NA
organic hydroxy compound metabolic process	NA	NA	-428	-418	-317
organonitrogen compound catabolic process	NA	149	NA	322	301
organophosphate biosynthetic process	NA	NA	NA	NA	228
organophosphate metabolic process	84	142	173	287	313
ornithine metabolic process	NA	NA	730	NA	NA
oxidative phosphorylation	NA	NA	NA	1175	1023
peptidyl-histidine phosphorylation	NA	NA	-649	-660	-1105
phenylalanyl-tRNA aminoacylation	NA	NA	-982	-1083	-1362
phospholipid metabolic process	NA	NA	NA	NA	573
phosphorylation	NA	NA	-197	NA	NA
pigment metabolic process	NA	NA	587	561	746
polysaccharide biosynthetic process	NA	NA	NA	NA	-423
polysaccharide metabolic process	NA	NA	-616	-375	-432
positive regulation of catalytic activity	NA	NA	NA	NA	-681
positive regulation of cell communication	NA	NA	NA	1246	1488
positive regulation of cellular component organization	NA	NA	1554	1423	1724
positive regulation of hydrolase activity	NA	NA	NA	1901	NA
positive regulation of metabolic process	NA	NA	-261	-284	-292
positive regulation of molecular function	NA	NA	-381	-400	-711
positive regulation of nucleobase-containing compound metabolic process	NA	NA	NA	-326	NA
positive regulation of protein metabolic process	NA	NA	NA	587	794
positive regulation of RNA biosynthetic process	NA	NA	-307	NA	NA
positive regulation of RNA metabolic process	NA	NA	NA	NA	-370
potassium ion transport	NA	NA	1443	NA	NA
programmed cell death	NA	NA	NA	1321	1272
protein-pyridoxal-5-phosphate linkage	NA	NA	NA	NA	-1295
protein autophosphorylation	NA	-123	NA	NA	NA
protein complex oligomerization	NA	NA	NA	735	680
protein homotrimerization	NA	NA	NA	NA	2069
protein maturation	NA	NA	NA	388	NA
protein phosphorylation	NA	NA	-411	-425	-626
protein trimerization	NA	NA	NA	1757	NA
proteolysis	106	153	NA	349	250
proton motive force-driven ATP synthesis	NA	NA	NA	NA	1895
proton transmembrane transport	NA	NA	NA	742	687
purine-containing compound salvage	NA	NA	NA	1013	NA
purine ribonucleoside triphosphate metabolic process	168	NA	NA	NA	NA
pyridine-containing compound metabolic process	NA	181	NA	NA	NA
pyrimidine-containing compound metabolic process	NA	NA	534	NA	NA
pyruvate metabolic process	NA	255	NA	NA	NA
quinolinate biosynthetic process	NA	NA	1141	NA	NA
regulation of amide metabolic process	NA	NA	NA	NA	775
regulation of apoptotic process	NA	NA	NA	751	NA
regulation of biological quality	NA	-171	-344	NA	NA
regulation of catalytic activity	NA	-133	-355	NA	-557
regulation of cell communication	NA	NA	996	NA	NA
regulation of cellular component organization	NA	-134	-382	-294	-394
regulation of developmental process	NA	-164	-587	-421	-653
regulation of DNA binding	NA	-165	NA	NA	NA
regulation of generation of precursor metabolites and energy	NA	NA	NA	1091	NA
regulation of growth rate	NA	NA	NA	NA	-1212
regulation of intracellular signal transduction	NA	NA	NA	1760	NA
regulation of molecular function	NA	-113	-419	-388	-645
regulation of nucleobase-containing compound metabolic process	NA	NA	-265	-275	-252
regulation of protein metabolic process	NA	NA	NA	NA	354
regulation of response to stimulus	NA	215	NA	NA	NA
regulation of signal transduction	NA	NA	NA	1388	1406
regulation of small molecule metabolic process	NA	NA	-460	-376	-411
regulation of termination of DNA-templated transcription	NA	NA	-1024	NA	NA
regulation of transcription regulatory region DNA binding	NA	NA	-571	-909	-882
regulation of translational fidelity	NA	NA	NA	996	1230
respiratory electron transport chain	NA	NA	NA	601	559
response to abiotic stimulus	NA	NA	-221	NA	-279
response to acetate	NA	NA	NA	NA	-1570
response to acid chemical	NA	NA	-944	NA	-928
response to alcohol	NA	NA	NA	1327	NA
response to antibiotic	NA	NA	-415	-450	-402
response to chemical	NA	NA	-312	-167	-244
response to cold	NA	-144	NA	NA	NA
response to cytokine	NA	NA	NA	1617	NA
response to endogenous stimulus	NA	NA	NA	906	NA
response to extracellular stimulus	NA	NA	NA	248	NA
response to fatty acid	NA	NA	NA	-1123	NA
response to hypoxia	NA	-116	-380	-508	-706
response to inorganic substance	NA	-113	NA	NA	NA
response to light stimulus	NA	NA	NA	848	NA
response to lipid	NA	NA	NA	-558	NA
response to nutrient	NA	NA	NA	1313	NA
response to nutrient levels	NA	NA	231	NA	373
response to organic substance	NA	NA	-608	NA	-515
response to organonitrogen compound	NA	NA	NA	1124	NA
response to osmotic stress	NA	NA	NA	1041	673
response to oxidative stress	NA	NA	-213	NA	NA
response to oxygen-containing compound	NA	NA	-474	-291	-430
response to oxygen levels	NA	-143	-419	-509	-656
response to pH	-152	NA	-853	-889	-967
response to radiation	NA	NA	736	787	672
response to temperature stimulus	NA	NA	NA	-237	-258
response to UV	NA	NA	NA	NA	929
ribonucleoside diphosphate metabolic process	NA	226	NA	NA	NA
ribonucleoside triphosphate metabolic process	NA	274	NA	NA	NA
ribose phosphate metabolic process	NA	130	NA	302	286
RNA biosynthetic process	NA	NA	-694	-744	-810
RNA modification	180	NA	446	NA	467
RNA processing	136	157	NA	NA	309
rRNA base methylation	NA	NA	NA	NA	888
rRNA metabolic process	144	NA	NA	NA	NA
rRNA modification	NA	NA	NA	NA	601
secretion	NA	NA	NA	NA	1116
serine family amino acid biosynthetic process	NA	NA	484	NA	NA
signal transduction	NA	172	NA	NA	NA
sphingolipid metabolic process	NA	NA	NA	NA	1141
stringent response	NA	176	NA	NA	592
sulfate assimilation	NA	NA	-969	NA	NA
terpenoid biosynthetic process, mevalonate-independent	NA	NA	NA	-864	-817
terpenoid metabolic process	NA	NA	-644	NA	NA
tetrapyrrole metabolic process	NA	NA	591	670	813
tissue development	NA	NA	NA	1626	1467
transcription antitermination	NA	NA	NA	-945	NA
transmembrane transport	NA	153	372	534	426
transport	153	NA	NA	NA	NA
trehalose catabolic process	NA	NA	1322	1719	NA
trehalose metabolism in response to stress	NA	-230	-1208	-1449	-1270
tricarboxylic acid metabolic process	NA	NA	-825	-885	-919
tRNA aminoacylation	NA	NA	456	NA	NA
tRNA metabolic process	NA	159	494	366	399
tRNA processing	NA	NA	571	NA	452
vesicle-mediated transport	NA	NA	NA	1736	NA
viral genome replication	NA	NA	NA	NA	-2004
viral life cycle	NA	NA	-1457	-1143	-1459
viral RNA genome replication	NA	NA	NA	-1760	NA

## Sheet: Supplementary Table S9
# Supplementary Table S9. Enriched KEGG reactions across the precipitation gradient after drought and watering conditioning (metatranscriptome). Metatranscriptomic analysis of pre- conditioning (baseline) and post-conditioning (5 months of drought [“+ drought cond.”] or well- watered conditions [“+ water cond.”]) soils revealed KEGG reactions that were differentially abundant relative to the high…
KEGG_Reaction	Annotation	dry legacy + drought cond. vs wet legacy	dry legacy + watered cond. vs wet legacy	dry legacy vs wet legacy	wet legacy + drought cond. vs wet legacy	wet legacy + watered cond. vs wet legacy	sum_values
R00148	ammonia,ubiquinol:oxygen oxidoreductase;	438.906	393.982	499.183	61.9121	42.8749	1436.86
R00798	nitrite:acceptor oxidoreductase	119.813	97.9087	93.3052	41.6008	39.9307	392.558
R08034	Annotation not found	107.569	88.5032	-30.6458	95.8913	29.133	290.451
R07390	Annotation not found	50.9913	101.407	-46.6744	66.0491	102.18	273.954
R05499	Annotation not found	47.8639	53.6336	73.0385	3.80585	4.88963	183.231
R10151	Annotation not found	19.5313	42.4271	-0.989206	33.9766	46.6088	141.555
R01745	(R)-glycerate:NAD+ oxidoreductase	32.8994	39.3996	49.2192	-1.63445	4.0846	123.968
R00214	(S)-malate:NAD+ oxidoreductase (decarboxylating)	33.4193	38.5545	43.1018	-10.3999	-2.68924	101.986
R02704	protein-N(pi)-phosphohistidine:mannitol 1-phosphotransferase	32.3447	28.5696	27.7257	3.46759	4.22726	96.3348
R02036	6-phospho-D-gluconate hydro-lyase (2-dehydro-3-deoxy-6-phospho-D-gluconate-forming)	20.1869	25.7941	-3.93734	19.7066	30.2806	92.0308
R11335	ubiquinol:oxygen oxidoreductase (H+-transporting)	21.9091	21.835	-18.0026	29.9667	33.3208	89.0291
R03182	7,8-diaminononanoate:carbon-dioxide cyclo-ligase	18.0247	22.8866	9.49909	17.2309	21.2754	88.9166
R08571	glyceraldehyde ferredoxin oxidoreductase	-1.62023	46.4989	-39.6216	36.9109	46.3577	88.5256
R00024	3-phospho-D-glycerate carboxy-lyase (dimerizing; D-ribulose-1,5-bisphosphate-forming)	12.2522	12.8409	69.0006	-4.25166	-2.51685	87.3252
R00505	UDP-alpha-D-galactopyranose furanomutase	20.0511	45.0421	8.96647	1.38254	10.4596	85.9018
R03980	estrone 3-sulfate sulfohydrolase	39.7963	36.1397	-2.18751	5.36783	5.14448	84.2608
R01716	chorismate:L-glutamine aminotransferase	13.5512	16.2637	13.3999	23.3234	16.6499	83.1882
R00189	deamido-NAD+:ammonia ligase (AMP-forming)	24.0105	27.9216	-9.25125	14.4423	25.1612	82.2844
R00766	UDP-glucose:D-fructose-6-phosphate 2-alpha-D-glucosyltransferase	20.9634	25.6938	-2.7736	20.6979	14.3552	78.9368
R04620	7,8-dihydroneopterin-3'-triphosphate phosphohydrolase (alkaline optimum)	16.7123	24.3607	9.38516	11.2612	15.6348	77.354
R03813	L-leucyl-tRNA(Leu):protein leucyltransferase	7.05237	27.4935	-6.48995	21.6832	25.6586	75.3978
R00292	UDP-glucose:glycogen 4-alpha-D-glucosyltransferase	27.2772	24.6543	3.54991	4.23676	6.09346	65.8117
R01519	D-glucono-1,5-lactone lactonohydrolase	12.1722	20.1395	20.1009	3.21501	4.60419	60.2317
R01975	(S)-3-hydroxybutanoyl-CoA:NAD+ oxidoreductase	9.80142	22.0316	-0.46644	9.34364	18.2556	58.9658
R00021	L-glutamate:ferredoxin oxidoreductase (transaminating)	18.7435	16.5636	18.0215	1.48836	3.218	58.0349
R00183	adenosine 5'-monophosphate phosphohydrolase	14.2548	27.1489	-2.23439	3.84276	14.694	57.7061
R00188	adenosine-3',5'-bisphosphate 3'-phosphohydrolase	12.606	16.0358	4.767	16.3823	7.71622	57.5073
R02574	S,S-dimethyl-beta-propiothetin dimethyl-sulfide-lyase	24.6132	19.3032	9.96085	0.570441	2.16784	56.6156
R02738	protein-N(pi)-phosphohistidine:D-glucose 6-phosphotransferase	15.0638	18.3596	22.0265	-0.662901	0.23207	55.0191
R01175	butanoyl-CoA:electron-transfer flavoprotein 2,3-oxidoreductase	-0.355699	12.2931	-5.3655	21.3158	24.6992	52.5869
R00519	formate:NAD+ oxidoreductase	14.434	15.1554	-1.5533	9.07143	12.4465	49.554
R02921	CTP:D-ribitol-5-phosphate cytidylyltransferase	23.3479	20.1039	5.14549	-0.16474	0.875606	49.3082
R00216	(S)-malate:NADP+ oxidoreductase(oxaloacetate-decarboxylating)	9.2812	18.3127	-11.3827	8.95335	22.5364	47.7009
R11368	(S)-beta-tyrosyl-[pcp]:FADH2 oxidoreductase	15.8151	15.1444	20.1223	-3.04135	-0.42993	47.6105
R00362	citrate oxaloacetate-lyase (forming acetate from the pro-S carboxymethyl group of citrate);	7.71384	20.0443	6.7791	3.54278	8.54973	46.6298
R10460	GDP-4-amino-4,6-dideoxy-alpha-D-mannose:2-oxoglutarate aminotransferase	11.4	19.4219	3.86476	4.14204	6.17849	45.0072
R00885	GTP:alpha-D-mannose-1-phosphate guanylyltransferase	5.32952	35.158	-16.6684	7.68866	13.3966	44.9045
R00235	acetate:CoA ligase (AMP-forming)	11.7304	14.1835	21.8584	-3.60523	-1.82648	42.3405
R09837	2-(1,2-epoxy-1,2-dihydrophenyl)acetyl-CoA isomerase	22.3345	14.6324	10.8853	-2.43482	-3.9954	41.4219
R10151	Annotation not found	13.0231	12.1137	12.3396	1.47555	1.98623	40.9382
R00197	(R)-lactate:ferricytochrome-c 2-oxidoreductase	9.51659	12.2775	14.8914	-1.13059	3.75966	39.3146
R02665	3-hydroxyanthranilate:oxygen 3,4-oxidoreductase (decyclizing)	14.6708	12.9539	10.934	-0.549569	0.74484	38.754
R04464	5,10-methylenetetrahydromethanopterin:coenzyme-F420 oxidoreductase	14.9823	15.8413	12.3993	-2.45006	-2.12794	38.6449
R00848	sn-glycerol-3-phosphate:(acceptor) 2-oxidoreductase	19.2507	21.598	9.70984	-7.19785	-5.29212	38.0686
R00667	L-ornithine:2-oxo-acid aminotransferase	-15.5525	34.4345	-46.0338	29.9761	34.8795	37.7038
R01142	methane,NADH:oxygen oxidoreductase (hydroxylating)	22.137	8.05208	2.35215	4.5891	0.388124	37.5184
R00196	(S)-lactate:ferricytochrome-c 2-oxidoreductase	11.4575	11.3075	10.7896	1.11227	2.66819	37.3351
R00191	adenosine 3',5'-phosphate 5'-nucleotidohydrolase	-2.00544	5.3705	-1.55432	16.1725	17.3845	35.3676
R01541	ATP:2-dehydro-3-deoxy-D-gluconate 6-phosphotransferase	8.56658	7.2798	9.89577	4.08604	4.76812	34.5963
R00582	O-phospho-L-serine phosphohydrolase	10.1895	10.2409	13.6389	-1.25712	0.00658629	32.8189
R00790	ammonia:ferredoxin oxidoreductase	9.34123	10.3426	11.9373	-0.280318	0.591779	31.9326
R00548	riboflavin-5-phosphate phosphohydrolase	7.52563	12.4086	14.392	-0.609841	-1.94088	31.7755
R00751	L-threonine acetaldehyde-lyase (glycine-forming)	11.7278	11.0456	12.7514	-2.33164	-1.52653	31.6666
R02935	(S)-ureidoglycolate:NAD+ oxidoreductase	8.31415	9.70534	10.6397	0.549172	0.981835	30.1902
R01914	spermidine:(acceptor) oxidoreductase	9.88209	9.7735	9.61764	0.17411	0.632455	30.0798
R00308	1,3-beta-D-glucan glucanohydrolase	4.12638	7.61917	-1.19145	8.15319	10.7937	29.501
R02656	gentisate:oxygen 1,2-oxidoreductase (decyclizing)	9.25667	8.38275	9.6848	0.84714	0.976697	29.1481
R01310	phosphatidylcholine phosphatidohydrolase	-10.5012	17.0185	-12.5015	13.6439	21.1249	28.7845
R00782	L-cysteine hydrogen-sulfide-lyase (deaminating; pyruvate-forming)	1.28777	7.90844	-1.16717	13.2872	7.31021	28.6264
R06894	Annotation not found	6.2507	15.7398	-1.83677	2.29237	6.1182	28.5643
R09669	CTP:1L-myo-inositol 1-phosphate cytidylyltransferase	11.7996	10.5833	8.21463	-2.31179	-1.40484	26.8809
R05699	vanillin:NAD oxidoreductase	11.4733	8.92585	9.48837	-1.92978	-1.23686	26.7208
R09954	scyllo-inositol:NADP+ oxidoreductase	6.38534	7.97137	4.57471	3.6224	4.03552	26.5893
R02804	nitrogen:ferricytochrome-c oxidoreductase (N2O-forming)	7.12652	9.77013	0.693688	3.35373	5.61595	26.56
R02412	ATP:shikimate 3-phosphotransferase	8.67044	10.2413	14.6088	-7.09697	0.11646	26.54
R01567	ATP:thymidine 5'-phosphotransferase	9.22262	10.5015	7.57636	-0.936924	0.0436673	26.4072
R00694	L-phenylalanine:2-oxoglutarate aminotransferase	7.51088	7.09108	1.35215	4.86043	5.4769	26.2914
R05644	ATP:D-glycero-beta-D-manno-heptose 1-phosphate adenylyltransferase	10.759	10.481	-0.840367	2.159	3.64696	26.2056
R01520	beta-D-glucose:NAD+ 1-oxoreductase	8.79306	9.02683	13.4006	-2.46016	-2.56314	26.1972
R07177	thiosulfate:6-decylubiquinone oxidoreductase	5.17767	9.54472	5.07038	1.98535	4.39537	26.1735
R09543	S-adenosyl-L-methionine:malonyl-[acyl-carrier protein] O-methyltransferase	3.75064	14.5524	21.3314	-8.3036	-5.67597	25.6549
R00817	catechol:oxygen 1,2-oxidoreductase(decyclizing)	8.78559	8.26869	8.27118	-0.411465	0.528888	25.4429
R00713	succinate-semialdehyde:NAD+ oxidoreductase	8.55874	4.9924	1.98271	5.3614	4.51437	25.4096
R09275	5,5'-dehydrodivanillate,NADPH:oxygen oxidoreductase (demethylating)	7.45171	7.61296	9.48378	-0.0382543	0.78285	25.293
R00597	S-adenosyl-L-methionine:tRNA guanine N1-methyltransferase;	-1.56493	1.97849	-10.1698	12.8201	22.0891	25.153
R06977	L-2,4-diaminobutyrate:2-oxoglutarate 4-aminotransferase	5.82825	5.98893	12.9298	0	0.396043	25.143
R00341	ATP:oxaloacetate carboxy-lyase (transphosphorylating;phosphoenolpyruvate-forming)	7.79228	7.97	9.42996	0.0191156	-0.18278	25.0286
R05692	GDP-L-fucose:NADP+ 4-oxidoreductase (3,5-epimerizing)	7.18333	10.1694	3.43299	1.03873	3.1689	24.9933
R00801	sucrose glucohydrolase	6.34641	8.41011	9.31802	-0.0792139	0.78017	24.7755
R09395	thiocarboxylated molybdopterin synthase:cyclic pyranopterin phosphate sulfurtransferase	6.72244	6.53723	10.0111	0.558292	0.285166	24.1143
R06447	(2E,6E)-farnesyl-diphosphate:isopentenyl-diphosphate cistransferase (adding 8 isopentenyl units)	7.29775	7.82606	8.93578	-0.748465	0.719297	24.0304
R04323	2-amino-3-carboxymuconate semialdehyde carboxy-lyase	6.79709	6.2222	7.1113	2.0036	1.54896	23.6831
R00028	maltose glucohydrolase	7.17175	7.90872	7.28489	0.0829201	1.17512	23.6234
R02530	(R)-S-lactoylglutathione methylglyoxal-lyase (isomerizing)	7.68661	7.34946	8.50607	-0.25723	0.206098	23.491
R06601	5-hydroxyisourate amidohydrolase	2.16314	7.89041	-0.710842	6.48441	7.41631	23.2434
R04710	protein-glycine,dihydroflavodoxin:S-adenosyl-L-methionine oxidoreductase (S-adenosyl-L-methionine cleaving)	-8.24069	13.6143	-13.6377	14.5135	16.7531	23.0026
R01745	(R)-glycerate:NAD+ oxidoreductase	4.02566	9.36977	14.4288	-4.15015	-1.74323	21.9309
R00230	acetyl-CoA:phosphate acetyltransferase	8.60651	11.6922	16.2882	-8.36146	-6.36187	21.8636
R00025	ethylnitronate:oxygen 2-oxidoreductase (nitrite-forming)	5.93867	7.20304	6.19163	0.130851	2.16424	21.6284
R04573	UDP-N-acetylmuramoyl-L-alanyl-D-glutamyl-L-lysine:alanyl-D-alanine ligase (ADP-forming)	3.12536	5.34978	1.00986	4.91929	7.21965	21.6239
R00203	pyruvaldehyde:NAD+ oxidoreductase;	4.3688	9.47714	6.27373	-0.0396095	1.37547	21.4555
R02886	1,4-(1,3;1,4)-beta-D-glucan 4-glucanohydrolase	6.11024	17.5888	-3.01964	-2.10769	2.71129	21.283
R09270	syringate:tetrahydrofolate N-methyltransferase	5.45213	6.33953	11.7161	-1.97158	-0.364578	21.1716
R05274	vanillate:oxygen oxidoreductase (demethylating)	7.18014	5.33203	-1.49956	4.40434	5.60938	21.0263
R01360	(S)-3-hydroxy-3-methylglutaryl-CoA acetoacetate-lyase (acetyl-CoA-forming)	7.85722	6.80573	10.4652	-2.44876	-1.74104	20.9383
R00026	cellobiose glucohydrolase	11.6371	6.33424	2.55318	-0.0401005	0.391071	20.8755
R00428	GTP 8,9-hydrolase	5.77623	6.00906	7.65928	0.2031	1.15088	20.7985
R04031	(1R,6R)-6-hydroxy-2-succinylcyclohexa-2,4-diene-1-carboxylate hydrolyase (2-succinylbenzoate-forming)	7.48731	5.98673	6.42482	0.426486	0.468883	20.7942
R00891	L-serine hydro-lyase (adding hydrogen sulfide, L-cysteine-forming)	2.86913	3.50827	3.53116	6.53062	4.11714	20.5563
R05651	acetyl-phosphate:sulfite S-acetyltransferase (acyl-phosphate hydrolysing, 2-oxoethyl-forming)	2.83348	4.44221	12.0308	0.34416	0.816523	20.4672
R02541	sphingomyelin cholinephosphohydrolase	6.86286	7.35537	6.35167	-0.610857	0.366901	20.3259
R00018	putrescine:putrescine 4-aminobutyltransferase (ammonia-forming)	12.8357	15.404	-13.3399	2.24253	3.08626	20.2285
R04989	Annotation not found	2.43839	6.86494	0.851262	4.15142	5.92101	20.227
R05582	Annotation not found	4.16994	3.78415	6.08935	3.50596	2.15099	19.7004
R09096	Annotation not found	7.12375	6.84123	5.70863	-0.407541	0.33779	19.6039
R00858	hydrogen-sulfide:NADP+ oxidoreductase	-17.1112	-1.21701	-18.8888	28.4705	28.3146	19.5681
R00258	L-alanine:2-oxoglutarate aminotransferase	2.89986	8.54886	0	4.77922	3.29693	19.5249
R01658	dimethylallyl-diphosphate:isopentenyl-diphosphate dimethylallyltranstransferase	3.61741	3.61785	-0.835744	6.66145	6.35581	19.4168
R03707	(S,S)-butane-2,3-diol:NAD+ oxidoreductase	7.55972	8.06629	3.26866	0.0812759	0.389716	19.3657
R00197	(R)-lactate:ferricytochrome-c 2-oxidoreductase	3.69669	5.48363	6.2759	2.01701	1.21785	18.6911
R05681	NAD-dependent threonine 4-phosphate dehydrogenase	3.65782	3.61924	3.70474	3.6423	3.72062	18.3447
R07222	phenylacetyl-CoA:quinone oxidoreductase	1.25096	4.11748	0	8.75574	4.11864	18.2428
R00888	GDP-alpha-D-mannose 4,6-hydro-lyase (GDP-4-dehydro-alpha-D-rhamnose-forming);	6.82401	7.26684	3.55517	0.116532	0.395386	18.1579
R02286	N-formimino-L-glutamate iminohydrolase	4.37015	4.26186	-0.418093	4.81072	5.13012	18.1548
R00614	formaldehyde:formaldehyde oxidoreductase	8.24699	0.826263	-8.56324	11.0287	6.53551	18.0742
R06514	dTDP-4-dehydro-6-deoxy-alpha-D-glucose 3,5-epimerase;	6.60133	11.5854	18.3887	-10.1424	-8.40169	18.0315
R01332	beta-D-mannan hydrolases	5.26256	7.85061	5.72119	-0.678415	-0.217566	17.9384
R01130	IMP:NAD+ oxidoreductase	6.61814	7.92368	-0.617425	2.8493	1.13815	17.9118
R00196	(S)-lactate:ferricytochrome-c 2-oxidoreductase	7.13267	5.63303	0.474233	2.92541	1.71505	17.8804
R02739	alpha-D-glucose 6-phosphate ketol-isomerase	2.86992	3.6415	3.38464	3.90986	3.97069	17.7766
R00470	4-hydroxy-2-oxoglutarate glyoxylate-lyase (pyruvate-forming)	10.2816	9.59616	5.45111	-5.61233	-2.02224	17.6943
R00178	S-adenosyl-L-methionine carboxy-lyase [S-adenosyl 3-(methylsulfanyl)propylamine-forming]	2.69979	11.2645	1.08303	-1.57749	4.10689	17.5768
R01301	4-hydroxybenzoyl-CoA hydrolase	5.59309	6.74539	7.04694	-2.00969	-0.085644	17.2901
R11768	2,5-dioxopentanoate:NAD+ 5-oxidoreductase	2.9047	16.8738	20.8603	-18.6659	-5.17228	16.8006
R01068	D-fructose-1,6-bisphosphate D-glyceraldehyde-3-phosphate-lyase (glycerone-phosphate-forming)	6.13105	4.60937	0.807183	3.02296	2.11485	16.6854
R01566	creatine amidinohydrolase	5.43474	6.30366	3.43245	0.508414	0.534863	16.2141
R05261	biphenyl,NADH:oxygen oxidoreductase (2,3-hydroxylating)	3.61471	6.63061	-0.208086	2.14992	3.81112	15.9983
R01737	ATP:D-gluconate 6-phosphotransferase	6.6688	18.0533	30.4648	-23.3482	-16.0038	15.8349
R05692	GDP-L-fucose:NADP+ 4-oxidoreductase (3,5-epimerizing)	6.87585	4.74538	-0.220671	2.44163	1.95633	15.7985
R03351	CTP:3-deoxy-D-manno-octulosonate cytidylyltransferase	2.06228	8.96088	-1.8183	3.46605	3.00175	15.6727
R11372	(8S)-3',8-cyclo-7,8-dihydroguanosine 5'-triphosphate lyase (cyclic pyranopterin phosphate-forming)	3.14532	6.33053	2.76155	0.452722	2.90811	15.5982
R04787	15-cis-phytoene:acceptor oxidoreductase	2.29262	6.66828	3.16895	0.0501821	3.28366	15.4637
R02864	S-adenosyl-L-methionine:uroporphyrin-III C-methyltransferase	6.13503	3.84894	4.85686	0.078376	0.509989	15.4292
R00291	UDP-glucose 4-epimerase;	4.27242	7.47819	4.29452	-0.0543	-0.606891	15.3839
R03940	10-formyltetrahydrofolate:L-methionyl-tRNA N-formyltransferase	4.84378	5.51293	4.54481	-0.039761	0.392681	15.2544
R03193	UDP-N-acetylmuramate:L-alanine ligase (ADP-forming)	5.22067	5.02806	5.09267	0.22359	-0.358569	15.2064
R03015	formylmethanofuran:ferredoxin oxidoreductase	2.01667	2.41833	2.32096	3.99308	4.41285	15.1619
R02423	allantoate amidinohydrolase (decarboxylating)	4.06529	5.93344	3.33542	0.149966	1.60437	15.0885
R05300	4-methylmuconolactone lyase (decyclizing)	7.72007	5.47819	2.37686	-0.733815	0.124678	14.966
R00237	(3S)-citramalyl-CoA pyruvate-lyase (acetyl-CoA-forming)	1.34398	6.23341	-1.79154	3.95835	5.16442	14.9086
R00524	formamide amidohydrolase	20.7375	14.3625	-23.7449	3.54554	-0.135998	14.7646
R01869	(S)-dihydroorotate:NAD+ oxidoreductase	4.33015	2.58263	7.44066	0.342149	-0.0928075	14.6028
R00251	5-oxo-L-proline amidohydrolase (ATP-hydrolysing)	4.7603	4.43677	5.33279	-0.572631	0.599505	14.5567
R09305	Annotation not found	7.32272	5.67446	4.53623	-1.33673	-1.76331	14.4334
R00197	(R)-lactate:ferricytochrome-c 2-oxidoreductase	1.34471	4.84027	-0.380816	4.51069	4.11177	14.4266
R01525	D-ribitol-5-phosphate:NADP+ 2-oxidoreductase	7.07305	5.74347	1.63715	-0.0379397	0	14.4157
R01779	(3R)-3-hydroxyacyl-CoA:NADP+ oxidoreductase	-10.4788	14.6018	-24.6379	13.6103	21.1941	14.2894
R10963	S-adenosyl-L-methionine:2,7-dihydroxy-5-methyl-1-naphthoate 7-O-methyltransferase	3.33958	5.09819	5.9564	-0.403767	0.182777	14.1732
R00897	O3-acetyl-L-serine:hydrogen-sulfide 2-amino-2-carboxyethyltransferase;	1.29846	3.4274	2.65641	2.68966	3.9705	14.0424
R01146	methanol:ferricytochrome-c oxidoreductase;	2.40314	0.97554	2.39082	4.78519	3.37898	13.9337
R02287	5-formiminotetrahydrofolate:L-glutamate N-formiminotransferase	4.8609	3.54924	5.29106	-0.0783266	0.272454	13.8953
R01804	phosphoenolpyruvate:N-acetyl-D-mannosamine C-(1-carboxyvinyl)transferase (phosphate-hydrolysing, 2-carboxy-2-oxoethyl-forming)	1.34057	0.893356	3.72136	4.12374	3.72786	13.8069
R03181	4-maleylacetoacetate cis-trans-isomerase	0.691866	3.70948	0	5.00498	4.22831	13.6346
R00006	pyruvate:pyruvate acetaldehydetransferase (decarboxylating);	3.57969	4.70848	4.31641	-0.16897	1.18918	13.6248
R02773	dTDP-4-amino-4,6-dideoxy-D-glucose:2-oxoglutarate aminotransferase	5.15669	4.4162	3.1789	-0.0194388	0.813402	13.5457
R09382	CTP,CTP,ATP:tRNA cytidylyl,cytidylyl,adenylyltransferase	-6.51618	13.4166	-8.23243	3.26278	11.6014	13.5321
R00756	ATP:D-fructose-6-phosphate 1-phosphotransferase	6.75481	6.83342	5.38405	-3.73956	-1.78204	13.4507
R02245	ATP:(R)-mevalonate 5-phosphotransferase	3.52239	9.57892	0.0350653	-0.0779496	0.390032	13.4485
R09304	Annotation not found	2.01061	4.43042	6.04118	0.413751	0.489197	13.3852
R00253	L-glutamate:ammonia ligase (ADP-forming)	1.60363	3.84486	-1.34472	4.27991	4.9236	13.3073
R02382	tyramine:oxygen oxidoreductase(deaminating)(flavin-containing)	4.96691	4.67817	5.64383	-1.47542	-0.506747	13.3068
R00952	cellobiose:phosphate alpha-D-glucosyltransferase	3.23956	29.792	-29.6866	0.588039	9.18802	13.1209
R06282	ATP-dependent ferredoxin:protochlorophyllide-a 7,8-oxidoreductase	5.07959	5.3714	2.63636	0	0	13.0873
R02662	2-methylpropanoyl-CoA:enzyme N6-(dihydrolipoyl)lysine S-(2-methylpropanoyl)transferase	4.0929	3.82847	4.60255	0.0830409	0.393039	13
R00606	methylamine:amicyanin oxidoreductase (deaminating)	7.30428	4.27793	-1.03086	1.55585	0.885252	12.9925
R00691	L-arogenate hydro-lyase (decarboxylating; L-phenylalanine-forming)	0.668924	5.1844	-2.24435	5.83768	3.50171	12.9484
R01324	citrate hydroxymutase	2.45476	3.81783	-0.904608	4.01321	3.50617	12.8874
R01904	xylitol:NADP+ 4-oxidoreductase (L-xylulose-forming)	4.48499	3.88881	4.17534	0.00348164	0.30308	12.8557
R01055	uracil hydro-lyase (adding D-ribose 5-phosphate;pseudouridine-5'-phosphate-forming)	4.26945	4.57901	9.03598	-2.52855	-2.64407	12.7118
R00540	nitrile aminohydrolase	2.26251	2.6082	3.77196	1.25896	2.63137	12.533
R00654	L-methionine methanethiol-lyase (deaminating;2-oxobutanoate-forming)	3.76065	3.27503	5.71667	-0.0974487	-0.156249	12.4987
R01383	UDPglucuronate beta-D-glucuronosyltransferase (acceptor-unspecific)	3.60218	3.38842	3.81765	1.03595	0.601459	12.4457
R03371	myo-inositol-hexakisphosphate 3-phosphohydrolase	6.41834	5.2814	0.426567	-0.365144	0.574632	12.3358
R01280	palmitate:CoA ligase (AMP-forming)	4.95682	4.78681	3.29465	-0.891067	0.150372	12.2976
R00839	6-phospho-beta-D-glucosyl-(1->4)-D-glucose 6-phosphoglucohydrolase	4.04332	4.39665	3.46303	-0.998863	1.35213	12.2563
R00190	AMP:diphosphate phospho-D-ribosyltransferase	2.00433	7.40567	7.10363	-2.12265	-2.15453	12.2365
R02570	succinyl-CoA:enzyme N6-(dihydrolipoyl)lysine S-succinyltransferase	6.2588	4.94818	0.298382	0.2303	0.247591	11.9833
R02203	L-pipecolate:NADP+ 2-oxidoreductase	3.19582	4.04737	4.9269	-0.588596	0.376629	11.9581
R11711	L-arginine,reduced-flavodoxin:oxygen oxidoreductase (nitric-oxide-forming)	4.1212	5.99575	0.991036	-0.0794048	0.877665	11.9062
R01541	ATP:2-dehydro-3-deoxy-D-gluconate 6-phosphotransferase	2.27532	2.93662	3.51173	1.07307	2.0507	11.8474
R04376	3-(2,3-dihydroxyphenyl)propanoate:oxygen 1,2-oxidoreductase (decyclizing)	3.46082	3.2415	4.62198	0.462994	0	11.7873
R02864	S-adenosyl-L-methionine:uroporphyrin-III C-methyltransferase	6.72933	5.68012	6.15999	-3.10682	-3.8126	11.65
R08014	Annotation not found	5.89702	3.58174	-0.189142	1.51326	0.815887	11.6188
R01433	D-xylose xylohydrolase	2.8766	3.68085	4.95085	-0.0391252	0	11.4692
R00028	maltose glucohydrolase	3.23324	5.03138	0	0.568929	2.57254	11.4061
R02231	cyclohexanone,NADPH:oxygen oxidoreductase (6-hydroxylating 1,2-lactonizing)	1.4301	5.43849	0	1.73514	2.6283	11.232
R00860	AMP,sulfite:acceptor oxidoreductase (adenosine-5'-phosphosulfate-forming)	3.0722	3.53374	2.85841	0.56734	1.13078	11.1625
R02071	ATP:D-fructose-1-phosphate 6-phosphotransferase	8.58871	12.1135	24.8837	-22.5979	-11.8441	11.1439
R00217	oxaloacetate carboxy-lyase (pyruvate-forming)	2.43569	2.92959	3.52261	1.20039	1.0026	11.0909
R02429	D-xylonate hydro-lyase	4.15249	4.43925	0	1.81502	0.644083	11.0508
R00191	adenosine 3',5'-phosphate 5'-nucleotidohydrolase	3.37934	4.41257	-2.56349	2.31546	3.48698	11.0308
R02986	2-furoate:CoA ligase (AMP-forming)	-0.37498	0.862259	0	5.44493	5.02575	10.958
R11025	UTP:N-acetyl-alpha-D-muramate-1-phosphate uridylyltransferase	2.24406	3.68484	3.10039	0.749168	1.14783	10.9263
R02754	5-dehydro-4-deoxy-D-glucarate tartronate-semialdehyde-lyase	0.775771	0.661923	0	4.79609	4.68667	10.9205
R10551	long-chain-aldehyde,FMNH2:oxygen oxidoreductase (1-hydroxylating, luminescing)	2.69892	2.02015	5.95047	0.505436	-0.259907	10.9151
R00134	formate:NADP+ oxidoreductase	3.71425	3.87746	3.43424	-0.365343	0.183927	10.8445
R00525	N-formyl-L-glutamate amidohydrolase	5.17716	4.11972	-0.380214	0.922307	0.924741	10.7637
R11429	Annotation not found	3.70663	4.16966	4.02251	-0.569325	-0.625169	10.7043
R00604	formaldehyde:NAD+ oxidoreductase	2.65401	3.41336	4.54496	0	0	10.6123
R02421	ADP-glucose:1,4-alpha-D-glucan 4-alpha-D-glucosyltransferase	1.90485	4.25887	6.54668	-1.30176	-0.833615	10.575
R01185	1D-myo-inositol 1-phosphate phosphohydrolase	3.86259	3.76182	2.93599	-0.364388	0.185143	10.3812
R08236	S-adenosyl-L-methionine:6-mercaptopurin S-methyltransferase	2.90527	3.91855	0	1.07903	2.41211	10.315
R02412	ATP:shikimate 3-phosphotransferase	4.20243	5.9926	4.86541	-2.30904	-2.44424	10.3072
R01542	2-dehydro-3-deoxy-D-gluconate:NAD+ 5-oxidoreductase	-0.638224	1.84305	-0.976936	5.20671	4.82435	10.2589
R10149	Annotation not found	3.30591	2.90882	1.82492	0.792429	1.40136	10.2334
R01639	ATP:D-xylulose 5-phosphotransferase	2.55982	2.98542	3.5686	0.314087	0.510469	9.93839
R05471	clavulanate:NADP+ oxidoreductase	3.06456	3.08709	3.78108	0	0	9.93272
R10820	3-(methylthio)propanoate:CoA ligase (AMP-forming)	-0.778753	-0.125905	0	5.10625	5.69642	9.89801
R02413	shikimate:NADP+ 3-oxidoreductase	2.67706	3.30977	3.85941	0	0	9.84624
R00548	riboflavin-5-phosphate phosphohydrolase	2.41816	2.73587	-2.10352	2.81958	3.91306	9.78315
R00369	L-alanine:glyoxylate aminotransferase	1.79301	3.32117	4.54965	0.0845094	0	9.74833
R11670	S-adenosyl-L-methionine:4-hydroxy-2,2'-bipyrrole-5-carbaldehyde 4-O-methyltransferase	2.36038	3.17016	4.1654	0	0	9.69594
R02106	urate:oxygen oxidoreductase	2.17096	1.65708	5.84803	0	0	9.67607
R07281	D-ribulose 5-phosphate formate-lyase (L-3,4-dihydroxybutan-2-one 4-phosphate-forming)	2.83272	2.47267	4.66291	-0.366717	0.0625297	9.66411
R02704	protein-N(pi)-phosphohistidine:mannitol 1-phosphotransferase	3.63504	3.01237	2.63971	0.25338	0.0833322	9.62384
R04031	(1R,6R)-6-hydroxy-2-succinylcyclohexa-2,4-diene-1-carboxylate hydrolyase (2-succinylbenzoate-forming)	-0.904655	-0.405142	-0.582781	6.18332	5.28979	9.58053
R01931	thiosulfate:cyanide sulfurtranserase	2.85016	3.05035	3.9688	-0.450328	0.104631	9.52361
R05820	protein-N(pi)-phosphohistidine:D-sorbitol 6-phosphotransferase	3.25045	3.78467	11.7343	-5.5772	-3.71852	9.47367
R11487	sulfite:quinone oxidoreductase	-10.5793	3.84781	-14.364	16.7717	13.6557	9.33185
R01030	sn-glycero-3-phosphocholine glycerophosphohydrolase	2.81253	2.86015	2.86265	0.117152	0.654864	9.30735
R03194	S-adenosyl-L-methionine:uroporphyrinogen-III C-methyltransferase	2.50142	4.35212	-0.416002	0.27483	2.46221	9.17458
R00103	NAD+ phosphohydrolase	0.562068	3.525	0.402893	1.95952	2.68076	9.13025
R04216	dolichyl-diphosphooligosaccharide:protein-L-asparagine oligopolysaccharidotransferase	2.85821	3.12838	3.11065	0	0	9.09724
R00765	D-glucosamine-6-phosphate aminohydrolase (ketol isomerizing);	3.08571	2.66719	5.51649	-1.59246	-0.595903	9.08103
R03033	D-galactonate hydro-lyase	7.52819	4.99948	0.211808	-2.09106	-1.56814	9.08028
R05146	dodecanoyl-[acyl-carrier protein]:KDO2-lipid-IVA O-dodecanoyltransferase	0.381636	1.9406	-1.07919	6.13103	1.58919	8.96327
R11051	dTDP-4-oxo-2,6-dideoxy-D-allose:NADP+ 3-oxidoreductase	2.07826	2.82892	4.32064	-0.434334	-0.00912732	8.78437
R00059	N-(6-aminohexanoyl)-6-aminohexanoate amidohydrolase	2.20331	3.59301	4.76149	-1.16271	-0.611496	8.78361
R05316	benzoyl-CoA:acceptor oxidoreductase	2.37027	2.3629	2.41016	0.945678	0.668736	8.75774
R05320	taurine,2-oxoglutarate:O2 oxidoreductase (sulfite-forming)	2.82939	3.25982	2.46786	0.684247	-0.543706	8.69761
R00078	Fe(II):oxygen oxidoreductase;	3.01904	2.63865	3.01171	-0.242783	0.185798	8.61241
R07407	L-aspartate:NADP+ oxidoreductase (deaminating)	2.62553	2.11804	3.80783	-0.0223941	0	8.529
R00221	D-serine ammonia-lyase	-0.436762	2.30336	-0.789292	5.30116	2.13547	8.51393
R00006	pyruvate:pyruvate acetaldehydetransferase (decarboxylating);	1.7249	1.19143	3.51002	0.586426	1.46284	8.47562
R00220	L-serine ammonia-lyase	1.96008	3.4118	-0.420002	1.74822	1.74265	8.44276
R02737	UDPglucose:D-glucose-6-phosphate 1-alpha-D-glucosyltransferase	1.9327	3.90586	2.53937	0	0	8.37793
R05794	CDP-diacylglycerol:choline O-phosphatidyltransferase	1.55426	2.71162	-0.0802513	0.935503	3.18183	8.30296
R05617	Annotation not found	2.1233	0.913467	1.11035	1.56179	2.54451	8.25341
R01206	[1,4-(N-acetyl-beta-D-glucosaminyl)]n glycanohydrolase	4.23967	3.5807	-0.0420827	0.0799016	0.390591	8.24878
R03245	ATP:(R)-5-phosphomevalonate phosphotransferase	4.71162	4.15139	-0.589428	-0.250065	0.183808	8.20733
R01975	(S)-3-hydroxybutanoyl-CoA:NAD+ oxidoreductase	0.175769	4.24291	0	1.22651	2.54365	8.18884
R11090	ATP:[protein]-L-arginine N(omega)-phosphotransferase	2.72796	3.21018	0	1.04757	1.12319	8.1089
R11183	ATP:(S)-4,5-dihydroxypentane-2,3-dione 5-phosphotransferase	2.7442	2.44828	2.92552	-0.125572	0.0631901	8.05562
R09740	fatty acid:hydroperoxide oxidoreductase (2-hydroxylating)	4.35001	2.7255	-0.378711	0.578261	0.638221	7.91328
R00891	L-serine hydro-lyase (adding hydrogen sulfide, L-cysteine-forming)	2.05071	2.36871	3.47957	0	0	7.89899
R00479	isocitrate glyoxylate-lyase (succinate-forming)	-0.779214	-0.124943	0	3.98585	4.80681	7.8885
R01562	adenosine 3'-phosphate phosphohydrolase	1.85255	3.55347	2.47793	0	0	7.88395
R00081	ferrocytochrome-c:oxygen oxidoreductase	1.10361	2.02772	-0.753923	4.41345	1.07834	7.86919
R00291	UDP-glucose 4-epimerase;	-0.0606856	7.15059	-0.600507	0	1.37577	7.86516
R01312	phosphatidylcholine cholinephosphohydrolase	2.49922	2.77101	2.5776	0	0	7.84784
R03546	carbamate hydro-lyase;	1.97565	4.02344	0	1.078	0.762166	7.83925
R09725	pimeloyl-[acyl-carrier protein]-methyl-ester hydrolase	0	0	0	3.46226	4.37442	7.83668
R05140	sucrose:2,6-beta-D-fructan 6-beta-D-fructosyltransferase	4.01877	2.31548	1.48406	0	0	7.81831
R03199	(S)-2,3-epoxysqualene mutase (cyclizing, lanosterol-forming)	1.91209	2.31683	1.85354	0.138639	1.57204	7.79313
R01658	dimethylallyl-diphosphate:isopentenyl-diphosphate dimethylallyltranstransferase	-0.778724	-0.199025	-0.379619	4.21301	4.91682	7.77246
R00760	ATP:D-fructose 6-phosphotransferase	2.82113	1.96485	2.23326	0.327455	0.389972	7.73668
R00787	ammonia:NAD+ oxidoreductase	5.34218	6.73571	-3.69161	-1.1423	0.48355	7.72754
R03738	3-alpha(S)-strictosidine tryptamine-lyase	2.42999	2.761	2.14046	0	0.393405	7.72486
R05619	Annotation not found	1.86884	3.93481	-0.208811	0.208676	1.89416	7.69767
R09641	UDP-glucose:ditrans,octacis-undecaprenyl-phosphate glucose phosphotransferase	2.99684	2.31912	0	1.72031	0.640439	7.67671
R00228	acetaldehyde:NAD+ oxidoreductase (CoA-acetylating)	1.57911	0.524279	-2.96823	5.185	3.27174	7.59191
R02990	succinyl-CoA:3-oxoadipate CoA-transferase	0	-0.19984	0	2.56919	5.11029	7.47964
R02698	4-hydroxyphenylacetate,NADH:oxygen oxidoreductase (3-hydroxylating)	2.2951	2.3755	1.62366	0.428372	0.751936	7.47456
R10184	UDP-N,N'-diacetylbacillosamine:tritrans,heptacis-undecaprenyl-phosphate N,N'-diacetylbacillosamine transferase	1.1879	5.10873	-0.375661	-0.0390551	1.54993	7.43184
R01837	3beta-hydroxyandrost-5-en-17-one:NAD+ 3-oxidoreductase/delta5-delta-4 isomerase	3.28615	2.3796	1.27864	0.00360676	0.437409	7.38541
R02063	geranylgeranyl reductase	2.52671	1.9634	2.4276	0	0.390597	7.30831
R00048	(R)-3-((R)-3-hydroxybutanoyloxy)-butanoate hydroxybutanoylhydrolase	0	0	0	3.27459	3.97276	7.24735
R00028	maltose glucohydrolase	1.83698	2.20431	3.13654	-0.247762	0.308606	7.23867
R01975	(S)-3-hydroxybutanoyl-CoA:NAD+ oxidoreductase	2.33066	2.92362	0	1.0299	0.875756	7.15994
R00821	2,3-dihydroxybenzoate carboxy-lyase	2.87949	1.93943	2.49998	-0.245687	0.063815	7.13702
R10127	biotin:NADP+ S-oxidoreductase (biotin S-oxide-forming)	2.55606	2.5364	2.85634	-0.512282	-0.323601	7.11291
R10186	alpha-D-ribose-1-methylphosphonate-5-triphosphate diphosphohydrolase	-3.43887	-2.11703	-2.73377	7.454	7.87548	7.03982
R02454	D-mannonate:NAD+ 5-oxidoreductase	0	0	-0.377506	2.10428	5.28956	7.01633
R00292	UDP-glucose:glycogen 4-alpha-D-glucosyltransferase	2.73369	2.02076	0.640566	0.814511	0.799578	7.00911
R00217	oxaloacetate carboxy-lyase (pyruvate-forming)	1.68255	2.07263	3.24033	0	0	6.99551
R02100	dUTP nucleotidohydrolase	2.53943	3.96366	-0.213576	0.197892	0.506911	6.99432
R00650	S-adenosyl-L-methionine:L-homocysteine S-methyltransferase	2.06872	2.56777	2.40169	-0.128745	0.0617834	6.97121
R00031	1,2-benzenediol:oxygen oxidoreductase	1.56447	1.83734	3.56002	0	0	6.96183
R09733	GDP-mannose:D-Glc-beta-(1->4)-Glc-alpha-1-diphospho-ditrans,octacis-undecaprenol 3-alpha-mannosyltransferase	-0.902581	0.397811	-0.585911	4.76436	3.25977	6.93344
R02777	dTDP-beta-L-rhamnose:NADP+ 4-oxidoreductase;	2.55676	3.97641	1.57723	-0.820981	-0.367906	6.92151
R11340	validamycin-A,2-oxoglutarate:oxygen oxidoreductase (6'-hydroxylating)	2.90493	2.11212	0.675255	0.679729	0.511151	6.88318
R03024	4-nitrophenyl phosphate phosphohydrolase	2.30292	1.55011	2.79695	0.207374	0	6.85736
R03013	L-histidinol-phosphate phosphohydrolase	2.87173	1.81423	2.5767	-0.301763	-0.121612	6.83929
R07476	(2R)-O-phospho-3-sulfolactate sulfo-lyase	2.33837	4.5308	1.4316	-2.28679	0.812933	6.82691
R00711	acetaldehyde:NADP+ oxidoreductase	0.572476	4.44963	-0.754125	0.125482	2.39732	6.79078
R02108	1,4-alpha-D-glucan glucanohydrolase	2.38339	2.46756	0.262224	0.321938	1.28197	6.71708
R11098	2-iminobutanoate aminohydrolase	5.75287	4.43488	0.471508	-2.90374	-1.04217	6.71336
R01570	thymidine:phosphate deoxy-alpha-D-ribosyltransferase	1.92931	2.45384	2.34557	-0.0374208	0	6.6913
R00623	primary_alcohol:NAD+ oxidoreductase	2.00837	2.56578	2.71788	-0.58338	-0.0341801	6.67447
R01645	4-hydroxy-2-oxo-heptandioate succinate-semialdehyde-lyase (pyruvate-forming)	1.80489	2.20436	2.01163	0	0.639482	6.66037
R00355	L-aspartate:2-oxoglutarate aminotransferase	1.75608	2.55882	3.35271	-0.572205	-0.493868	6.60153
R00952	cellobiose:phosphate alpha-D-glucosyltransferase	1.05099	5.58665	0	-0.0388553	0	6.59879
R03231	S-adenosyl-L-methionine:8-amino-7-oxononanoate aminotransferase	0.728992	4.63604	-3.86596	2.32756	2.75346	6.58009
R09072	S-adenosyl-L-methionine:1,2-diacyl-sn-glycerol 3-amino-3-carboxypropyltransferase	2.22646	2.65978	0	0.0819919	1.56473	6.53296
R01302	chorismate pyruvate-lyase (4-hydroxybenzoate-forming)	-0.777381	0.160575	0	3.9287	3.17508	6.48697
R03066	6-(hydroxymethyl)-7,8-dihydropterin:4-aminobenzoate 2-amino-4-hydroxydihydropteridine-6-methenyltransferase	2.05571	1.50008	1.95766	0.444119	0.505922	6.46349
R01478	beta-D-glucuronoside glucuronosohydrolase	2.31723	2.3134	1.976	-0.0590316	-0.158886	6.3887
R00823	anthranilate,NADH:oxygen oxidoreductase (1,2-hydroxylating, deaminating, decarboxylating)	1.96661	2.38444	1.90438	-0.125592	0.18311	6.31295
R00768	L-glutamine:D-fructose-6-phosphate isomerase (deaminating);	2.15951	3.63479	0	0	0.510901	6.30521
R01288	O4-succinyl-L-homoserine:hydrogen sulfide S-(3-amino-3-carboxypropyl)transferase;	-1.0653	-0.479258	-0.752565	3.92526	4.66558	6.29372
R02085	(S)-3-hydroxy-3-methylglutaryl-CoA hydro-lyase (trans-3-methylglutaconyl-CoA-forming)	1.22891	1.60158	3.17234	0.198001	0	6.20083
R01298	4-hydroxybenzoate,NADPH:oxygen oxidoreductase (3-hydroxylating)	4.63267	7.78248	1.16758	-4.70692	-2.68264	6.19317
R02601	4-hydroxy-2-oxopentanoate hydro-lyase (2-oxopent-4-enoate-forming)	2.49537	2.19558	0.768611	-0.0415669	0.767952	6.18595
R00264	2,5-dioxopentanoate:NADP+ 5-oxidoreductase	1.66451	2.07054	0	1.15267	1.22462	6.11234
R00704	(R)-lactate:NAD+ oxidoreductase	0.457784	0.96833	4.22972	0	0.389706	6.04554
R02377	propane-1,3-diol:NAD+ 1-oxidoreductase	1.53982	2.7272	1.34195	-0.0396198	0.390498	5.95984
R01825	D-erythrose 4-phosphate:NAD+ oxidoreductase	1.12508	3.65842	0	0	1.10014	5.88364
R04237	S-adenosyl-L-methionine:magnesium-protoporphyrin-IX O-methyltransferase	1.56852	2.01688	2.97043	-0.557293	-0.128047	5.8705
R03707	(S,S)-butane-2,3-diol:NAD+ oxidoreductase	2.64737	2.38025	0.842174	0	0	5.86979
R04018	acylneuraminyl hydrolase	3.50399	4.44678	-0.410918	-1.23848	-0.470285	5.83109
R00654	L-methionine methanethiol-lyase (deaminating;2-oxobutanoate-forming)	1.15474	3.16103	1.52366	-0.0390883	0	5.80035
R02675	4-methylphenol:oxidized azurin oxidoreductase (methyl-hydroxylating)	2.3431	1.74473	1.75594	-0.368542	0.298609	5.77384
R02509	N,N-dimethylformamide amidohydrolase	3.14957	2.85746	-0.247611	-0.0387915	0	5.72062
R10690	2-dehydro-3-deoxy-L-fuconate:NAD+ 4-oxidoreductase	2.30605	2.13234	0.278581	0.454283	0.506885	5.67814
R01402	S-methyl-5'-thioadenosine:phosphate S-methyl-5-thio-alpha-D-ribosyl-transferase	-0.117811	1.02567	4.69909	0	0	5.60695
R05629	UDPMurAc(oyl-L-Ala-D-gamma-Glu-L-Lys-D-Ala-D-Ala):undecaprenyl-phosphate phospho-N-acetylmuramoyl-pentapeptide-transferase	2.66933	1.96589	1.14708	-0.623909	0.432468	5.59086
R00749	ethanolamine ammonia-lyase (acetaldehyde-forming)	1.38542	0.951508	-0.968208	-0.253365	4.39702	5.51238
R01966	beta-D-glucosaminide glucosaminohydrolase	1.41947	3.94235	-0.377413	0	0.511862	5.49627
R00026	cellobiose glucohydrolase	1.19196	2.27604	-0.526126	0.575232	1.95257	5.46967
R01939	L-2-aminoadipate:2-oxoglutarate aminotransferase	1.26048	1.61828	2.68239	-0.145798	0.0410583	5.45641
R04638	7,8-dihydroneopterin 3'-triphosphate diphosphohydrolase	-0.821592	0.042222	-0.750239	4.33679	2.64362	5.45081
R00421	UDP-N-acetyl-D-glucosamine:NAD+ 6-oxidoreductase	2.61044	3.96019	-2.75443	-0.389809	1.98293	5.40931
R00711	acetaldehyde:NADP+ oxidoreductase	2.1162	1.56554	1.61769	0.253033	-0.150894	5.40157
R01372	phenylpyruvate:oxygen oxidoreductase (hydroxylating,decarboxylating)	4.99633	5.72616	16.0091	-11.2623	-10.0762	5.3931
R11540	poly(ethylene terephthalate) hydrolase	2.93474	2.79531	-0.381506	0	0	5.34854
R00762	D-fructose-1,6-bisphosphate 1-phosphohydrolase	0.296418	5.70387	11.6233	-5.5623	-6.77805	5.2832
R00923	(S)-methylmalonyl-CoA carboxy-lyase (propanoyl-CoA-forming)	-0.373123	4.2418	0	0.0774998	1.32883	5.27501
R10764	alpha-L-fucopyranose 1-epimerase	1.11106	2.22469	-0.0834761	0.728601	1.2583	5.23918
R09851	Annotation not found	-0.420707	1.09473	4.59229	-0.124137	0.0639919	5.20617
R05608	galactarate hydro-lyase (5-dehydro-4-deoxy-D-glucarate-forming)	0.584092	0.109905	4.4523	0	0	5.1463
R07650	L-2,4-diaminobutanoate carboxy-lyase	-0.264978	6.80188	56.7221	-31.4897	-26.6756	5.09367
R02239	1,2-diacyl-sn-glycerol 3-phosphate phosphohydrolase	0.357266	3.94127	1.30596	-0.350737	-0.162184	5.09158
R02094	ATP:dTMP phosphotransferase	6.37776	4.75047	-1.97465	-3.14463	-0.918732	5.09022
R06704	tetracenomycin-A2,NADPH:oxygen oxidoreductase (tetracenomycin-C-forming)	0.0416027	1.01336	3.97456	0	0	5.02952
R01782	2-dehydro-3-deoxy-D-pentonate glycolaldehyde-lyase (pyruvate-forming)	0.189017	1.06378	3.7711	0	0	5.0239
R11062	phosphatidylethanolamine:phosphatidylglycerol 3-phosphatidyltransferase	1.44226	3.22367	0	-0.0388349	0.390587	5.01768
R01416	agmatine iminohydrolase	1.8685	2.21457	0.543938	0	0.390306	5.01732
R04831	cortolone:NAD+ oxidoreductase	0.143701	2.85722	1.46671	-0.039201	0.51147	4.93991
R00308	1,3-beta-D-glucan glucanohydrolase	2.17336	2.92848	-0.250566	-0.364676	0.433153	4.91975
R03210	pimeloyl-CoA:L-alanine C-carboxyhexanoyltransferase (decarboxylating)	1.81296	2.0146	1.37767	-0.36462	0.0646264	4.90524
R00183	adenosine 5'-monophosphate phosphohydrolase	1.50097	3.4	0	0	0	4.90097
R00125	P1,P4-bis(5'-adenosyl)-tetraphosphate nucleotidebisphosphohydrolase	-0.0322585	4.28932	0	0	0.641494	4.89856
R01859	propanoyl-CoA:carbon-dioxide ligase (ADP-forming)	1.17646	7.09539	15.6672	-12.8983	-6.1522	4.8885
R09993	4-amino-5-aminomethyl-2-methylpyrimidine aminohydrolase	1.64357	1.22376	2.10004	-0.215527	0.0956967	4.84754
R06594	UDP-glucose:NAD+ 3-oxidoreductase	2.90692	1.99678	-0.406001	0.276014	0.000197235	4.77391
R10841	D-galacturonate:NAD+ 1-oxidoreductase	0.950883	2.1759	-0.430834	0.948938	1.0638	4.70869
R11413	S-adenosyl-L-methionine:orsellinate-[acp] O-methyltransferase	1.17803	0.912246	2.66999	-0.246707	0.183297	4.69685
R02738	protein-N(pi)-phosphohistidine:D-glucose 6-phosphotransferase	1.89022	2.46867	-0.0528989	0	0.389803	4.69579
R03025	hydrogen:coenzyme F420 oxidoreductase	4.45787	6.62094	12.9504	-10.888	-8.45845	4.68268
R03163	L-fucose aldose-ketose-isomerase	1.686	2.57222	0.411708	0	0	4.66993
R00310	protoheme ferro-lyase (protoporphyrin-forming)	2.59371	2.35372	2.73126	-1.79788	-1.24835	4.63246
R11555	phosphatidylethanolamine:KDO2-lipid-A ethanolaminephosphotransferase	-0.698414	3.79416	0	-0.0389198	1.52387	4.58069
R01978	acetyl-CoA:acetoacetyl-CoA C-acetyltransferase (thioester-hydrolysing, carboxymethyl-forming)	1.66775	2.59502	-0.588562	0.537001	0.304052	4.51527
R00355	L-aspartate:2-oxoglutarate aminotransferase	2.00302	2.188	1.56954	-0.975449	-0.319566	4.46555
R09770	ATP:D-glycero-alpha-D-manno-heptose 7-phosphate 1-phosphotransferase	0.940817	2.50079	0	0.0810872	0.867406	4.3901
R01778	(3S)-3-hydroxyacyl-CoA:NAD+ oxidoreductase	2.55882	1.95254	-0.213939	0.081228	0	4.37864
R10691	Annotation not found	1.11984	2.63722	-0.861917	-0.181423	1.63566	4.34939
R00823	anthranilate,NADH:oxygen oxidoreductase (1,2-hydroxylating, deaminating, decarboxylating)	1.23788	1.03714	0.051512	0.809341	1.1433	4.27917
R01540	D-altronate hydro-lyase (2-dehydro-3-deoxy-D-gluconate-forming)	0.803124	0.879557	4.30433	-1.15087	-0.602172	4.23397
R01898	D-lyxose aldose-ketose-isomerase	2.11087	2.52742	-0.424537	-0.24655	0.183159	4.15036
R07824	Annotation not found	2.61373	1.74689	-0.213851	0	0	4.14677
R02244	trans-aconitate delta2-delta3-isomerase	1.15195	3.36925	-0.37842	0	0	4.14278
R01639	ATP:D-xylulose 5-phosphotransferase	2.60716	1.38718	-0.382025	0	0.511304	4.12362
R03199	(S)-2,3-epoxysqualene mutase (cyclizing, lanosterol-forming)	0.0650494	3.90957	-0.373787	0	0.516614	4.11744
R09073	S-adenosylmethionine:diacylglycerylhomoserine N-methyltransferase (diacylglyceryl-N,N,N-trimethylhomoserine-forming)	-0.617289	3.36474	0	0	1.35518	4.10263
R00817	catechol:oxygen 1,2-oxidoreductase(decyclizing)	1.13592	2.33676	4.55414	-2.26736	-1.66255	4.09691
R00264	2,5-dioxopentanoate:NADP+ 5-oxidoreductase	0.241787	0.241797	3.56699	0	0	4.05057
R01773	L-homoserine:NAD+ oxidoreductase	-2.07476	0.228411	-3.71696	5.37581	4.23469	4.04719
R00815	phenol,NADPH:oxogen oxidoreductase (2-hydroxylating)	-0.428028	-0.542846	-1.77949	3.80612	2.69171	3.74746
R06513	dTDPglucose 4,6-hydro-lyase	1.85442	1.77636	2.38735	-1.39208	-0.969225	3.65683
R01090	L-leucine:2-oxoglutarate aminotransferase	0.653004	1.32966	0.385999	0.761603	0.450243	3.58051
R00104	ATP:NAD+ 2'-phosphotransferase	-0.034448	3.00007	0.129765	0	0.391314	3.4867
R00885	GTP:alpha-D-mannose-1-phosphate guanylyltransferase	0.242032	0.599946	2.83259	-0.440596	0.233424	3.4674
R05440	Annotation not found	-0.18686	0.96781	1.16519	1.01473	0.504849	3.46572
R03070	methylitaconate Delta2-Delta3-isomerase	0.745978	1.08803	2.23009	-0.355754	-0.253209	3.45514
R01975	(S)-3-hydroxybutanoyl-CoA:NAD+ oxidoreductase	-1.03494	8.65329	-6.03916	-1.1332	2.83319	3.27918
R05221	Annotation not found	-1.18641	1.88797	-0.703636	1.12923	2.12657	3.25374
R00010	alpha,alpha-trehalose glucohydrolase	0.964831	0.927793	2.22779	-0.554791	-0.334734	3.23088
R03191	UDP-N-acetylmuramate:NADP+ oxidoreductase	0.126573	2.21912	1.44952	-0.414936	-0.220352	3.15993
R00711	acetaldehyde:NADP+ oxidoreductase	3.94458	1.03249	-2.93635	1.21718	-0.242625	3.01527
R11397	(1->2)-beta-D-mannan:phosphate beta-D-mannosyltransferase (conformation-inverting)	1.32614	0.0579479	2.87892	-0.865914	-0.436174	2.96093
R03031	vinylacetyl-CoA Delta3-Delta2-isomerase	0.123058	0.429969	5.06556	-0.990772	-1.77247	2.85535
R01737	ATP:D-gluconate 6-phosphotransferase	2.14603	3.45611	0.0496127	-1.84451	-1.06242	2.74483
R10816	5'-triphospho-[mRNA] diphosphatase	0.240612	-0.517171	-2.8603	2.98785	2.88159	2.73259
R00036	5-aminolevulinate hydro-lyase (adding 5-aminolevulinate and cyclizing; porphobilinogen-forming)	3.07468	6.9386	1.5908	-5.95024	-3.13145	2.52239
R07605	7-aminomethyl-7-carbaguanine:NADP+ oxidoreductase	1.618	4.19741	-2.90796	-0.32436	-0.0822447	2.50085
R05712	ammonia:ferricytochrome-c oxidoreductase	2.04513	4.5291	1.9078	-3.40222	-2.66345	2.41636
R01123	isopentenyl-diphosphate Delta3-Delta2-isomerase	0.782018	0.716402	2.33866	-0.896496	-0.678144	2.26244
R00197	(R)-lactate:ferricytochrome-c 2-oxidoreductase	0.287954	1.26371	3.16634	-1.52969	-1.01366	2.17466
R10689	L-fucono-1,5-lactone lactonohydrolase	0.253012	0.243887	0.902638	0.00719745	0.693408	2.10014
R02287	5-formiminotetrahydrofolate:L-glutamate N-formiminotransferase	-0.355596	0.340637	0.624497	0.801513	0.666816	2.07787
R00878	alpha-D-glucose aldose-ketose-isomerase	2.78719	3.78918	-0.0177352	-3.49581	-1.30778	1.75505
R00235	acetate:CoA ligase (AMP-forming)	-0.904873	-0.972001	-1.0689	2.55959	2.1157	1.72952
R02698	4-hydroxyphenylacetate,NADH:oxygen oxidoreductase (3-hydroxylating)	-0.0622027	0.478006	2.02144	-0.338194	-0.464018	1.63503
R02536	phenylacetaldehyde:NAD+ oxidoreductase	0.242984	0.865212	3.14653	-1.65648	-1.22684	1.37141
R00924	Annotation not found	2.2739	3.39466	6.76375	-5.65334	-5.54289	1.23608
R04278	2-hydroxy-2-hydropyrone-4,6-dicarboxylate:NAD+ 6-oxidoreductase	1.17888	0.823696	-3.88071	0.498646	2.58656	1.20707
R04549	UDP-2,3-bis[(3R)-3-hydroxymyristoyl]-alpha-D-glucosamine 2,3-bis[(3R)-3-hydroxymyristoyl]-beta-D-glucosaminyl 1-phosphate phosphohydrolase	0.253126	0.288341	2.84364	-1.36625	-0.937368	1.08149
R00264	2,5-dioxopentanoate:NADP+ 5-oxidoreductase	0.0710936	1.80775	3.83875	-3.11908	-1.5468	1.05171
R02698	4-hydroxyphenylacetate,NADH:oxygen oxidoreductase (3-hydroxylating)	-1.93717	-2.6156	-1.60215	3.62503	3.54923	1.01933
R00623	primary_alcohol:NAD+ oxidoreductase	0.375497	0.550494	-0.266968	0.125812	0.196771	0.981607
R02549	4-aminobutanal:NAD+ 1-oxidoreductase;	-1.24136	-0.293726	-1.28499	-0.578286	4.26453	0.866163
R00709	isocitrate:NAD+ oxidoreductase (decarboxylating)	-1.90165	3.91206	4.84123	-4.16241	-1.84017	0.849046
R00897	O3-acetyl-L-serine:hydrogen-sulfide 2-amino-2-carboxyethyltransferase;	2.70069	2.85627	1.35682	-2.18616	-4.024	0.703628
R01884	creatinine amidohydrolase	-0.157173	0.239704	1.56789	-0.664196	-0.336377	0.649851
R01245	adenosine ribohydrolase	2.26334	4.51902	0.137462	-4.01575	-2.43211	0.471958
R11130	3-(methylsulfanyl)propanoyl-CoA:acceptor 2-oxidoreductase	-10.4914	5.83718	-24.3618	12.999	16.4523	0.43524
R01274	palmitoyl-CoA hydrolase	-0.165365	1.14658	4.92325	-3.5458	-2.0654	0.293268
R00956	CTP:alpha-D-glucose-1-phosphate cytidylyltransferase	-0.158097	5.70102	-4.70485	-1.40669	0.797232	0.228615
R01384	UDP-D-glucuronate carboxy-lyase (UDP-D-xylose-forming)	-1.56504	-0.650836	2.21841	0.279308	-0.0849535	0.196887
R06268	magnesium-protoporphyrin-IX 13-monomethyl ester,S-adenosyl-L-methionine:H2O oxidoreductase (hydroxylating)	-1.46535	0.0735693	0.43161	-0.000302068	1.01647	0.055995
R01011	ATP:glycerone phosphotransferase	-1.35257	-0.684027	-0.908894	-0.846936	3.81971	0.0272795
R07152	xylitol:oxygen oxidoreductase	-0.607839	0.595171	4.71486	-2.88679	-1.86029	-0.0448886
R01293	4-hydroxybenzaldehyde:NAD+ oxidoreductase	-1.22779	-0.834078	-0.583069	-1.00258	3.56798	-0.0795429
R09129	S-(hydroxymethyl)mycothiol:NAD+ oxidoreductase	0.550233	0.617687	2.36861	-2.26187	-1.42138	-0.146723
R00905	3-ureidopropanoate amidohydrolase	0.183269	-0.140564	-0.290588	0.256857	-0.465872	-0.456899
R00880	GDP-D-mannose:NAD+ 6-oxidoreductase	-2.09034	6.53684	-17.5686	4.52418	8.0022	-0.595685
R00209	pyruvate:NAD+ 2-oxidoreductase (CoA-acetylating);	-0.831627	-0.422493	-3.87577	2.10309	2.42521	-0.601592
R10152	sulfide:quinone oxidoreductase	-1.724	-1.42416	0.333601	1.37403	0.774929	-0.665597
R00131	urea amidohydrolase	-2.32078	2.28688	0.346802	-0.113141	-0.920654	-0.720898
R00024	3-phospho-D-glycerate carboxy-lyase (dimerizing; D-ribulose-1,5-bisphosphate-forming)	-9.95235	-3.85896	14.5319	-1.70877	0.231716	-0.756436
R01868	(S)-dihydroorotate:quinone oxidoreductase	-0.977616	-0.507654	0.259754	0.294782	0.0738636	-0.85687
R09660	S-methyl-5'-thioadenosine amidohydrolase	0.554859	2.33409	-0.0261031	-2.4359	-1.41341	-0.986463
R04457	5-amino-6-(D-ribitylamino)uracil butanedionetransferase	-3.3143	-2.83956	-3.52738	4.82121	3.80847	-1.05156
R08991	cyclic bis(3->5')diguanylate 3-guanylylhydrolase	-0.144727	2.19607	-1.00105	-1.66577	-0.45054	-1.06601
R02175	Annotation not found	-1.40061	0.0586426	-1.80784	-0.705029	2.4919	-1.36295
R04053	3-phosphonopyruvate carboxy-lyase	-2.46282	-1.8039	-2.15108	2.22898	2.60082	-1.588
R09726	ATP:molybdopterin adenylyltransferase	-0.670387	1.59332	-1.71217	-0.356664	-0.463095	-1.609
R01902	ATP:L-xylulose 1-phosphotransferase	-1.13113	0.393791	2.95885	-3.09333	-1.04959	-1.9214
R07671	Annotation not found	0.707222	2.65244	-2.5678	-2.45451	-0.263049	-1.9257
R01764	benzoylformate carboxy-lyase (benzaldehyde-forming)	-1.29128	0.813473	4.18078	-2.37909	-3.31628	-1.99239
R01083	N6-(1,2-dicarboxyethyl)AMP AMP-lyase (fumarate-forming)	-0.16078	-1.39519	2.01296	-1.11892	-1.43893	-2.10086
R00485	L-asparagine amidohydrolase	-4.20795	-2.69841	-5.27873	5.37071	4.67895	-2.13544
R00908	beta-alanine:2-oxoglutarate aminotransferase	-0.458802	-0.400175	-1.60948	-0.097117	0.373436	-2.19214
R00985	chorismate pyruvate-lyase (amino-accepting; anthranilate-forming)	-0.217532	0.840682	0.00469181	-1.45586	-1.44502	-2.27304
R02630	protein-N(pi)-phosphohistidine:D-mannose 6-phosphotransferase	-4.72771	0.37122	-3.71471	2.85388	2.90413	-2.31318
R01526	ATP:D-ribulose 5-phosphotransferase	-2.40751	-1.82154	-2.09595	2.2554	1.74439	-2.32521
R00081	ferrocytochrome-c:oxygen oxidoreductase	1.90657	-0.0623061	-0.964808	-1.97101	-1.58678	-2.67834
R02192	N-acyl-D-amino acid amidohydrolase	-0.808155	3.4039	13.7853	-11.779	-7.47297	-2.87091
R03629	melatonin,NADPH---hemoprotein reductase:oxygen oxidoreductase	-3.457	-0.703081	0.100422	1.83217	-0.705025	-2.93251
R08603	3D-(3,5/4)-trihydroxycyclohexane-1,2-dione acylhydrolase (decyclizing)	-0.704608	0.986872	1.24068	-1.73192	-2.75318	-2.96216
R00182	AMP phosphoribohydrolase	-7.1504	-0.318542	-6.48429	5.78603	5.19154	-2.97565
R04148	nicotinate-nucleotide:dimethylbenzimidazole phospho-D-ribosyltransferase	-4.13415	-3.4778	-3.9884	5.26183	3.18845	-3.15007
R05553	4-amino-4-deoxychorismate pyruvate-lyase	-0.346864	0.234057	1.93477	-2.64675	-2.53188	-3.35666
R00135	Annotation not found	-0.0692259	0.218554	1.02171	-1.99873	-2.60644	-3.43412
R03197	uroporphyrinogen-III carboxy-lyase	-0.0844346	-0.0451962	1.17083	-2.19647	-2.40387	-3.55914
R01092	ATP:alpha-D-galactose 1-phosphotransferase	5.15268	4.92357	-8.96681	-3.10993	-1.57105	-3.57153
R03504	7,8-dihydroneopterin glycolaldehyde-lyase [6-(hydroxymethyl)-7,8-dihydropterin-forming]	0.851245	-0.140663	-2.01094	-1.20613	-1.13076	-3.63725
R01366	acetoacetate carboxy-lyase (acetone-forming)	-2.22631	0.947381	2.12978	-2.52891	-2.10389	-3.78194
R00006	pyruvate:pyruvate acetaldehydetransferase (decarboxylating);	-1.99501	-2.24435	-2.42335	1.57664	1.25967	-3.8264
R00654	L-methionine methanethiol-lyase (deaminating;2-oxobutanoate-forming)	-1.00547	-0.937917	4.00872	-3.26825	-2.77991	-3.98283
R02014	2'-deoxyadenosine 5'-triphosphate:oxydized-thioredoxin 2'-oxidoreductase	-2.56104	-2.09092	-3.04739	2.19065	1.42742	-4.08128
R01920	S-adenosylmethioninamine:putrescine 3-aminopropyltransferase	-1.81948	2.98157	0.734291	-3.55881	-2.44554	-4.10797
R10213	Annotation not found	-2.77673	-1.83787	-2.64735	1.43716	1.53469	-4.29011
R04147	Annotation not found	-1.465	-1.27322	-2.31979	0.609217	-0.00941831	-4.45821
R01055	uracil hydro-lyase (adding D-ribose 5-phosphate;pseudouridine-5'-phosphate-forming)	1.38559	0.120717	7.7971	-8.18196	-5.5915	-4.47005
R00217	oxaloacetate carboxy-lyase (pyruvate-forming)	-2.78534	-1.64621	-1.05918	-0.213742	1.01647	-4.688
R07772	cobalt-precorrin 5A acylhydrolase	-1.43061	-0.70568	-0.995665	-0.632059	-0.943432	-4.70745
R05062	2-propyn-1-ol:cytochrome-c oxidoreductase	-58.8547	-0.273487	-124.915	83.0529	96.1828	-4.8074
R00229	acetate:CoA ligase (ADP-forming)	-2.1317	-1.5556	-1.34388	-0.0080558	0.180573	-4.85867
R03925	allantoin racemase	-1.07932	-1.49912	-2.20459	-0.0407651	-0.170367	-4.99416
R00528	sulfite:ferricytochrome-c oxidoreductase	-1.77295	-2.47944	-3.02057	1.51023	0.749544	-5.01319
R00028	maltose glucohydrolase	-0.444835	-0.461943	-0.288953	-2.73385	-1.24615	-5.17573
R01741	D-gluconate:(acceptor) 2-oxidoreductase	0.474539	0.726574	2.87534	-5.77388	-3.60494	-5.30237
R01281	palmitoyl-CoA:L-serine C-palmitoyltransferase (decarboxylating)	-2.92359	-2.33755	-2.44491	1.33585	1.04425	-5.32595
R00013	glyoxylate carboxy-lyase (dimerizing; tartronate-semialdehyde-forming)	-0.79302	1.03249	-3.88523	-0.903789	-0.865834	-5.41538
R08059	Annotation not found	-2.6206	-1.80352	-2.29542	1.14954	0.126344	-5.44365
R08503	5-deoxy-D-glucuronate aldose-ketose-isomerase	-0.874917	-1.16738	-1.57145	-0.213258	-1.64336	-5.47037
R06398	limonene 1,2-monooxygenase	-3.21866	-2.19697	-3.80546	1.88893	1.82946	-5.50269
R03543	benzene,NADH:oxygene 1,2-oxidoreductase	-1.72959	-2.70713	-1.40219	0.119551	0.167188	-5.55217
R01859	propanoyl-CoA:carbon-dioxide ligase (ADP-forming)	-2.01082	-1.38861	-1.12021	-0.680336	-0.381845	-5.58182
R00010	alpha,alpha-trehalose glucohydrolase	-1.864	-1.0685	-1.37086	-0.569262	-0.737208	-5.60982
R04035	phosphoribosyl-ATP pyrophosphohydrolase	-1.64702	0.911238	-4.29164	-1.28125	0.698169	-5.61051
R00093	L-glutamate:NAD+ oxidoreductase (transaminating)	-2.82305	-2.23702	-2.51055	0.552761	1.40453	-5.61332
R01873	quinate:pyrroloquinoline-quinone 3-oxidoreductase;	-2.04573	-1.47122	-1.52346	-0.867291	0.25627	-5.65144
R05320	taurine,2-oxoglutarate:O2 oxidoreductase (sulfite-forming)	-2.90028	-2.48934	-2.74495	1.38459	1.09176	-5.65821
R01142	methane,NADH:oxygen oxidoreductase (hydroxylating)	-2.70311	-2.11709	-2.39059	0.990395	0.520486	-5.69991
R01150	D-alanine:D-alanine ligase (ADP-forming)	-2.01467	-1.54326	-1.89388	-0.0497813	-0.230724	-5.73232
R02541	sphingomyelin cholinephosphohydrolase	-3.09427	-2.36666	-2.783	1.25556	1.21717	-5.7712
R07210	alkanesulfonate,reduced-FMN:oxygen oxidoreductase	5.09856	6.77772	4.13937	-14.3117	-7.58013	-5.87614
R00405	succinate:CoA ligase (ADP-forming)	-2.48753	-2.71832	-3.72617	1.66745	1.30896	-5.95561
R00429	ATP:GTP 3'-diphosphotransferase	-8.51853	-1.07387	-4.52542	2.30128	5.79567	-6.02087
R01364	4-fumarylacetoacetate fumarylhydrolase	-7.58531	-1.91422	-10.0047	8.60278	4.80962	-6.09187
R05066	3-hydroxy-2-methylpropanoate:NAD+ oxidoreductase	-2.09302	-1.46017	-1.2721	-0.716335	-0.703663	-6.2453
R00704	(R)-lactate:NAD+ oxidoreductase	-1.83039	-2.12238	-1.6189	0.334451	-1.00864	-6.24586
R02229	cyclohexanol:NAD+ oxidoreductase	-2.2189	-1.88812	-2.34074	0.215954	-0.0650188	-6.29682
R04533	(3R)-3-hydroxybutanoyl-[acyl-carrier protein]:NADP+ oxidoreductase	-2.63495	-2.50446	-2.85688	1.06018	0.611679	-6.32444
R11428	cis-4-hydroxy-D-proline:acceptor oxidoreductase	-2.353	-1.15575	-1.51459	-2.12692	0.741383	-6.40887
R01917	gamma-L-glutamyl-L-cysteinyl-glycine:spermidine ligase (ADP-forming)	-2.00865	-1.45544	-0.587681	-1.46718	-0.93199	-6.45093
R05608	galactarate hydro-lyase (5-dehydro-4-deoxy-D-glucarate-forming)	-1.16486	-1.08695	0.0766041	-2.54655	-1.73848	-6.46024
R08266	tamoxifen,NADPH:oxygen oxidoreductase (N-oxide-forming)	-1.76713	-1.92873	-2.39345	-0.122731	-0.291644	-6.50368
R09083	Annotation not found	-5.67785	-4.27896	-4.37243	4.77497	3.00492	-6.54935
R03387	ATP:2-dehydro-3-deoxy-D-galactonate 6-phosphotransferase	-2.31422	-1.37734	-2.24113	-0.286497	-0.333871	-6.55305
R00742	acetyl-CoA:carbon-dioxide ligase (ADP-forming)	-0.993477	0.616149	-4.31466	-2.22384	0.129291	-6.78654
R02522	L-arabinonate hydro-lyase	-2.75316	-1.62521	-2.31366	-0.978938	0.882893	-6.78808
R00746	ethanol:NADP+ oxidoreductase	-2.37724	-1.81392	-1.94942	0.235309	-0.993498	-6.89877
R05185	reduced ferredoxin:dinitrogen oxidoreductase (ATP-hydrolysing)	-8.3067	2.15727	-8.08027	1.29377	6.01005	-6.92589
R05456	Annotation not found	-2.51775	-2.27628	-2.75147	-0.404195	0.781363	-7.16834
R02664	Annotation not found	-1.58363	-0.59478	1.69601	-3.92021	-2.83476	-7.23737
R01781	1,2-ethanediol:NAD+ oxidoreductase	-3.09175	-3.19591	-2.75882	1.03572	0.768576	-7.24218
R00451	meso-2,6-diaminoheptanedioate carboxy-lyase (L-lysine-forming)	-1.0691	-0.534957	-3.01402	-1.91621	-0.716995	-7.25129
R09272	3-O-methylgallate:oxygen 3,4-oxidoreductase (decyclizing)	-2.37421	-3.19011	-3.67446	1.97789	-0.0577484	-7.31864
R01071	1-(5-phospho-D-ribosyl)-ATP:diphosphate phospho-alpha-D-ribosyl-transferase	-1.91214	-1.27479	-2.5097	0.0246303	-1.74727	-7.41927
R00821	2,3-dihydroxybenzoate carboxy-lyase	-1.95357	-2.26461	-3.77759	0.551154	-0.148794	-7.59341
R00264	2,5-dioxopentanoate:NADP+ 5-oxidoreductase	-2.33214	-1.7989	-1.43248	-0.104564	-2.02022	-7.6883
R05633	CTP: 2-C-methyl-D-erythritol 4-phosphate cytidylyltransferase	-0.35161	3.24347	7.90633	-11.0719	-7.448	-7.72174
R00291	UDP-glucose 4-epimerase;	-3.159	-2.73976	-2.92346	-0.461809	1.51846	-7.76556
R09777	LysW-gamma-L-alpha-aminoadipate 6-semialdehyde:NADP+ 6-oxidoreductase (phosphorylating)	-2.21194	-2.27475	-0.956073	-1.41716	-0.914609	-7.77453
R00291	UDP-glucose 4-epimerase;	-3.3127	-2.72664	-2.99969	0.880523	0.370115	-7.78839
R03789	tRNA-guanosine34:queuine tRNA-D-ribosyltransferase	-4.18183	-2.00263	-3.74076	-0.645993	2.77615	-7.79507
R11339	2-dehydro-3-deoxy-L-rhamnonate:NAD+ 4-oxidoreductase	-3.03835	-2.46664	-2.88556	-0.180166	0.772008	-7.7987
R01819	D-mannose-6-phosphate aldose-ketose-isomerase	-2.77887	-2.79477	-3.1008	1.20685	-0.351234	-7.81882
R05771	N-cyclohexylformamide hydro-lyase	-3.36261	-2.77655	-3.04956	1.13429	0.222248	-7.83218
R00134	formate:NADP+ oxidoreductase	-3.26524	-2.68739	-2.88947	1.38352	-0.381412	-7.83999
R00421	UDP-N-acetyl-D-glucosamine:NAD+ 6-oxidoreductase	-2.00734	4.81492	-10.2012	-5.76119	5.31272	-7.84209
R10150	Annotation not found	-3.72206	-3.21586	-3.49062	1.31442	1.25609	-7.85803
R00661	phosphoenolpyruvate 2,3-phosphonomutase	-2.77067	-1.89632	-1.82719	-0.75633	-0.636544	-7.88705
R03503	ATP:6-hydroxymethyl-7,8-dihydropterin 6'-diphosphotransferase	-1.41318	-1.26509	0.203894	-2.3541	-3.17091	-7.99938
R02968	naphthalene,NADH:oxygen oxidoreductase (1,2-hydroxylating)	-2.88772	-2.49607	-2.89073	0.453848	-0.198201	-8.01887
R00158	ATP:UMP phosphotransferase	-2.65524	-2.56837	-1.84431	-0.354205	-0.597339	-8.01946
R01975	(S)-3-hydroxybutanoyl-CoA:NAD+ oxidoreductase	-5.48123	-3.65356	-4.54518	4.41116	1.22197	-8.04684
R00410	succinyl-CoA:acetoacetate CoA-transferase	-3.4658	-3.0396	-3.31239	0.879048	0.866666	-8.07208
R00647	Annotation not found	-2.96481	-2.61807	-2.74984	-0.133687	0.274075	-8.19233
R00907	L-alanine:3-oxopropanoate aminotransferase	-3.56202	-3.30666	-3.3064	0.989898	0.799327	-8.38585
R04657	ATP:2,3,2',3'-tetrakis(3-hydroxytetradecanoyl)-D-glucosaminyl-beta-D-1,6-glucosaminyl-alpha-phosphate 4-O'-phosphotransferase	-9.97119	-2.00708	-9.04552	5.14138	7.49088	-8.39153
R01824	maltodextrin 1-alpha-D-glucosylmutase	-4.27834	2.27279	2.06723	-6.66689	-1.78815	-8.39337
R01279	palmitoyl-CoA:electron-transfer flavoprotein 2,3-oxidoreductase	-2.62357	-2.89393	-3.05809	0.331225	-0.157888	-8.40225
R03236	ATP:D-tagatose-6-phosphate 1-phosphotransferase	-3.43258	-2.92556	-3.1999	0.603256	0.483011	-8.47177
R05150	precorrin-6Y:NADP+ oxidoreductase	-4.82469	-3.04362	-5.27003	2.2168	2.43011	-8.49144
R05774	sulfopyruvate carboxy-lyase	-1.45594	-0.690536	-0.928307	-2.90925	-2.54931	-8.53334
R03942	L-rhamnofuranose:NAD+ 1-oxidoreductase	-3.16421	-2.57816	-2.85135	-0.122734	0.142667	-8.57379
R00776	(S)-ureidoglycolate urea-lyase (glyoxylate-forming)	-3.67345	-3.1774	-3.52117	0.91547	0.828975	-8.62758
R00868	D-mannitol:NAD+ 2-oxidoreductase	-2.91396	-1.92398	-3.16406	0.558257	-1.19782	-8.64156
R04448	ATP:4-methyl-5-(2-hydroxyethyl)thiazole 2-phosphotransferase	-2.71991	-2.6981	-2.97003	0.567972	-0.985819	-8.80589
R07659	Annotation not found	-3.54792	-2.88874	-3.23677	0.311913	0.540378	-8.82114
R01148	D-alanine:2-oxoglutarate aminotransferase	-2.14309	1.98597	-11.267	0.307426	2.26485	-8.85185
R03791	mandelate racemase	-3.15978	-2.73989	-3.08662	0.156551	-0.0438112	-8.87355
R01067	D-fructose 6-phosphate:D-glyceraldehyde-3-phosphate glycolaldehyde transferase	-2.16438	-1.54915	-3.04744	-1.09748	-1.05553	-8.91398
R01836	testosterone:NAD+ 17-oxidoreductase	-2.35162	-2.3626	-1.42425	-1.8923	-0.890035	-8.92081
R01167	L-histidine carboxy-lyase (histamine-forming)	-1.59704	-1.11303	-4.44797	-0.551776	-1.22768	-8.93749
R02112	1,4-alpha-D-glucan maltohydrolase	-3.67485	-3.03597	-3.35621	0.225236	0.8943	-8.9475
R00977	5,6-dihydrouracil:NAD+ oxidoreductase	-3.05752	-2.36914	-2.89629	-0.508161	-0.132537	-8.96364
R02763	Annotation not found	-4.21481	-3.71863	-3.88839	1.42742	1.37054	-9.02388
R00678	L-tryptophan:oxygen 2,3-oxidoreductase (decyclizing)	-9.55081	3.57914	-6.63249	-0.122555	3.58353	-9.14318
R00010	alpha,alpha-trehalose glucohydrolase	-2.92071	-1.51126	-1.1447	-2.55351	-1.03419	-9.16436
R00261	L-glutamate 1-carboxy-lyase (4-aminobutanoate-forming)	0.0420081	-0.720003	-4.26851	-1.68866	-2.62086	-9.25603
R03982	pentachlorophenol,NADPH:oxygen oxidoreductase (hydroxylating, dechloronating)	-3.65715	-3.07936	-3.42706	0.858954	0.0343504	-9.27027
R00174	ATP:pyridoxal 5'-phosphotransferase	-2.28543	-2.43482	-2.85273	-0.713849	-1.06284	-9.34966
R00519	formate:NAD+ oxidoreductase	-2.45655	-2.49431	-1.87113	-0.942126	-1.64853	-9.41265
R03663	L-threonine:tRNA(Thr) ligase (AMP-forming)	-3.12009	7.1091	-5.91097	-8.03207	0.524026	-9.43
R11547	L-leucyl-tRNA(Leu):[protein] N-terminal L-glutamate leucyltransferase	-5.6482	-1.84699	-5.7331	0.281915	3.51319	-9.43318
R02173	tryptamine:oxygen oxidoreductase(deaminating)	-11.9657	-1.62355	-8.42754	8.59666	3.93139	-9.48877
R01404	acyl-[acyl-carrier protein]:NADP+ oxidoreductase	-1.46388	-0.534097	-4.40884	-2.11338	-1.01623	-9.53643
R05807	sirohydrochlorin cobalt-lyase	-3.40348	-2.81744	-3.09076	0.268406	-0.521951	-9.56523
R01058	D-glyceraldehyde 3-phosphate:NADP+ oxidoreductase	-3.59833	-3.01235	-3.28657	0.196957	0.134622	-9.56567
R00762	D-fructose-1,6-bisphosphate 1-phosphohydrolase	-3.15039	-2.20674	-2.91687	-0.562072	-0.906885	-9.74296
R00243	L-glutamate:NAD+ oxidoreductase (deaminating)	-3.23121	-2.71262	-2.49	-0.882485	-0.515008	-9.83132
R00207	pyruvate:oxygen 2-oxidoreductase (phosphorylating)	-4.74605	-3.80979	-4.51766	1.69377	1.53484	-9.84488
R10963	S-adenosyl-L-methionine:2,7-dihydroxy-5-methyl-1-naphthoate 7-O-methyltransferase	-1.38645	-0.896364	-3.46153	-1.82162	-2.33481	-9.90077
R00264	2,5-dioxopentanoate:NADP+ 5-oxidoreductase	-4.04832	-3.38927	-3.73633	0.856524	0.252209	-10.0652
R04520	geranylgeranyl-diphosphate:3-(O-geranylgeranyl)-sn-glycerol 1-phosphate geranylgeranyltransferase	-3.21306	-2.56669	-2.91679	-1.47319	0.0488396	-10.1209
R00497	gamma-L-glutamyl-L-cysteine:glycine ligase (ADP-forming)	-5.67377	-1.05472	-8.53325	2.50051	2.59039	-10.1708
R02549	4-aminobutanal:NAD+ 1-oxidoreductase;	-2.87258	-2.87142	-4.2429	0.415373	-0.655733	-10.2273
R02108	1,4-alpha-D-glucan glucanohydrolase	-3.88202	-3.22307	-3.56962	0.215706	0.225608	-10.2334
R00661	phosphoenolpyruvate 2,3-phosphonomutase	-5.26397	-4.18064	-4.80069	1.32926	2.66868	-10.2474
R00944	10-formyltetrahydrofolate amidohydrolase	-3.77866	-2.99359	-3.17001	-0.0120048	-0.300203	-10.2545
R02925	D-sorbitol:(acceptor) 1-oxidoreductase	-3.44606	-2.86	-3.13285	-0.201209	-0.631705	-10.2718
R02114	phosphatidylcholine:sterol O-acyltransferase	-4.18245	-3.676	-3.78285	0.795678	0.548182	-10.2974
R02413	shikimate:NADP+ 3-oxidoreductase	-2.17833	-0.925156	-2.82802	-1.88756	-2.60205	-10.4211
R07816	Annotation not found	-3.03251	-2.36524	-2.66782	-1.5502	-0.818762	-10.4345
R05408	Annotation not found	-2.77618	-2.7864	-3.05091	-1.28017	-0.681411	-10.5751
R00209	pyruvate:NAD+ 2-oxidoreductase (CoA-acetylating);	-1.7439	-0.993862	1.16184	-6.18106	-2.84716	-10.6041
R02422	allantoate amidinohydrolase	-4.1199	-3.28162	-3.92886	2.90212	-2.17923	-10.6075
R00086	ATP phosphohydrolase	-2.88222	-2.11273	-2.26096	-1.90694	-1.49162	-10.6545
R00094	glutathione:NAD+ oxidoreductase	-1.98534	-0.567944	-2.66938	-3.48613	-1.98255	-10.6913
R09289	3-hydroxypropionate:NADP+ oxidoreductase	-6.06856	-5.05674	-5.60248	4.00824	2.01117	-10.7084
R00291	UDP-glucose 4-epimerase;	-3.97631	-3.35415	-3.74559	0.550667	-0.214091	-10.7395
R01634	3,4-dihydroxyphthalate carboxy-lyase (3,4-dihydroxybenzoate-forming)	-3.37132	-3.68423	-3.42393	-0.186593	-0.101095	-10.7672
R05440	Annotation not found	-3.55044	-2.74379	-2.98342	-0.585764	-0.971964	-10.8354
R00264	2,5-dioxopentanoate:NADP+ 5-oxidoreductase	-4.38147	0.033976	0.67154	-5.0599	-2.11284	-10.8487
R00245	L-glutamate gamma-semialdehyde:NAD+ oxidoreductase	-3.17521	-2.76374	-3.03945	-1.46359	-0.680816	-11.1228
R01197	2-oxoglutarate:ferredoxin oxidoreductase (decarboxylating)	-4.19928	-3.61321	-3.88843	0.332237	0.220071	-11.1486
R06363	penicillin hydrolase	-5.99952	-0.0686665	-5.33726	0.751155	-0.494464	-11.1488
R03774	L-rhamnonate hydro-lyase	-3.30272	-2.70622	-2.58255	-1.16474	-1.42111	-11.1773
R09489	protoporphyrinogen IX:quinone oxidoreductase	-3.27095	-1.55493	-0.732861	-2.79775	-2.8639	-11.2204
R01768	hypoxanthine:NAD+ oxidoreductase	-3.55592	-3.48478	-3.05784	-0.0280443	-1.19372	-11.3203
R01639	ATP:D-xylulose 5-phosphotransferase	-3.59406	-2.86122	-3.28037	-0.387038	-1.20713	-11.3298
R03388	5,6,7,8-tetrahydromethanopterin 5,6-oxidoreductase	-3.26518	-2.76872	-2.61375	-1.5395	-1.14495	-11.3321
R05708	N6-dimethylallyladenine:(acceptor) oxidoreductase	-3.17258	-2.46598	-2.14621	-1.90255	-1.72173	-11.4091
R00362	citrate oxaloacetate-lyase (forming acetate from the pro-S carboxymethyl group of citrate);	-4.61686	-3.96254	-3.76486	0.616061	0.315314	-11.4129
R00005	urea-1-carboxylate amidohydrolase	-4.7156	-4.2713	-2.8	0.212149	0.136797	-11.4379
R03868	3-maleylpyruvate cis-trans-isomerase	-4.15804	-3.50466	-3.57925	-0.00388194	-0.212457	-11.4583
R05076	(2R,3S)-2-methylmalyl-CoA hydro-lyase (2-methylfumaryl-CoA-forming)	-3.96358	-3.37747	-3.64969	-0.236661	-0.278909	-11.5063
R04144	5-phospho-D-ribosylamine:glycine ligase (ADP-forming)	-3.73404	-2.81883	-2.36383	-1.60311	-1.00185	-11.5217
R10460	GDP-4-amino-4,6-dideoxy-alpha-D-mannose:2-oxoglutarate aminotransferase	-3.64905	-2.97252	-2.67758	-1.04928	-1.19959	-11.548
R08968	ATP:N-acetyl-D-glucosamine 1-phosphotransferase	-4.06878	-2.92225	0.617789	-3.94883	-1.30853	-11.6306
R00816	catechol:oxygen 2,3-oxidoreductase (decyclizing)	-1.39902	-0.396046	-1.28933	-6.10714	-2.4566	-11.6481
R00227	acetyl-CoA hydrolase	-3.66864	-3.08256	-3.35521	-0.33514	-1.20725	-11.6488
R00875	D-glucitol:NAD+ 2-oxidoreductase	-2.7505	-3.12907	-1.33365	-2.5413	-1.91499	-11.6695
R02030	CDP-diacylglycerol:phosphatidylglycerol 3-phosphatidyltransferase	-3.61416	-3.0629	-3.32728	-0.764462	-0.912159	-11.681
R00264	2,5-dioxopentanoate:NADP+ 5-oxidoreductase	-3.71709	-2.18455	-1.40731	-2.26292	-2.11079	-11.6827
R02225	ATP:streptomycin 6-phosphotransferase	-2.53013	-2.90066	-1.43851	-2.99533	-1.83211	-11.6967
R04475	N-succinyl-L-2,6-diaminoheptanedioate:2-oxoglutarate amino-transferase	-4.50829	-3.92931	-4.2769	0.241753	0.756338	-11.7164
R10695	6-amino-6-deoxyfutalosine deaminase	-3.7805	-3.19446	-3.46763	-0.663597	-0.618901	-11.7251
R08587	futalosine ribohydrolase	-3.71538	-3.12937	-3.40314	-0.84699	-0.758051	-11.8529
R00294	nitrous-oxide:ferricytochrome-c oxidoreductase	-9.23111	0.763835	-9.38967	1.0442	4.8724	-11.9403
R00342	(S)-malate:NAD+ oxidoreductase	-18.5851	-3.03972	-32.1093	19.3175	22.4714	-11.9452
R10737	Annotation not found	-3.81253	-3.15408	-3.4989	-0.716794	-0.830876	-12.0132
R05366	2-hydroxy-6-oxo-octa-2,4-dienoate acylhydrolase	-3.26246	-2.08875	-2.4351	-2.32073	-1.93367	-12.0407
R03348	nicotinate-nucleotide:pyrophosphate phosphoribosyltransferase (carboxylating)	-2.614	-1.8215	-5.66126	-1.05225	-0.939276	-12.0883
R09570	L-tryptophan:FADH2 oxidoreductase (7-halogenating)	-3.97389	-3.25292	-3.23644	-1.10106	-0.541356	-12.1057
R05581	6-hydroxycyclohex-1-ene-1-carbonyl-CoA:NAD+ 6-oxidoreductase	-3.72729	-3.2211	0.382919	-3.1074	-2.55863	-12.2315
R01996	UDP-N-acetyl-D-glucosamine:lipopolysaccharide N-acetylglucosaminyltransferase	-2.83612	-1.65346	-5.11309	-2.48171	-0.236879	-12.3213
R07836	Annotation not found	-4.00038	-2.88879	-2.63432	-2.11273	-0.690414	-12.3266
R02698	4-hydroxyphenylacetate,NADH:oxygen oxidoreductase (3-hydroxylating)	-2.6406	-1.90784	-2.42751	-3.2454	-2.14724	-12.3686
R05419	Annotation not found	-3.50119	-3.42023	-3.49909	-0.808633	-1.14479	-12.3739
R01397	carbamoyl-phosphate:L-aspartate carbamoyltransferase	-1.70263	0.992409	-4.23438	-5.60719	-1.869	-12.4208
R01322	citrate:CoA ligase (ADP-forming)	-2.29679	-2.77786	-1.66323	-2.51148	-3.19198	-12.4413
R01064	2-dehydro-3-deoxy-6-phospho-D-galactonate D-glyceraldehyde-3-phospho-lyase (pyruvate-forming)	-4.16964	-3.58356	-3.85624	0.181714	-1.07105	-12.4988
R03648	L-asparagine:tRNA(Asn) ligase (AMP-forming)	-4.09353	-3.67419	-4.02094	0.256596	-0.971304	-12.5034
R11663	4-keto-2-undecylpyrroline,NADPH: oxidoreductase	-4.16091	-3.57483	-3.84752	-0.374791	-0.568977	-12.527
R04323	2-amino-3-carboxymuconate semialdehyde carboxy-lyase	-3.92237	-3.129	-4.03128	-1.32251	-0.205993	-12.6112
R00774	urea:carbon-dioxide ligase (ADP-forming)	-4.32951	-0.930071	-2.23532	-2.92414	-2.2185	-12.6375
R09601	all-trans-8'-apo-beta-carotenal:oxygen 15,15'-oxidoreductase (bond-cleaving)	-3.47599	-2.96144	-2.32964	-2.00008	-1.88631	-12.6535
R01519	D-glucono-1,5-lactone lactonohydrolase	-5.145	-3.51795	-3.91862	-0.101952	-0.0225214	-12.706
R06447	(2E,6E)-farnesyl-diphosphate:isopentenyl-diphosphate cistransferase (adding 8 isopentenyl units)	0.0208955	1.00165	-1.62689	-6.97585	-5.12599	-12.7062
R03540	maleamate amidohydrolase	-3.90287	-3.41302	-3.52718	-0.548216	-1.34244	-12.7337
R00010	alpha,alpha-trehalose glucohydrolase	-4.27285	-2.90829	-3.38871	-1.44273	-0.752249	-12.7648
R00697	L-phenylalanine ammonia-lyase (trans-cinnamate-forming)	-4.40622	-3.32113	-6.84429	0.246787	1.51364	-12.8112
R00982	anthranilate:CoA ligase (AMP-forming)	-3.59564	-3.01803	-3.36157	-1.05442	-1.80445	-12.8341
R04858	S-adenosyl-L-methionine:DNA (cytosine-5-)-methyltransferase	-4.02453	-3.43844	-3.71086	-0.610893	-1.05013	-12.8349
R00291	UDP-glucose 4-epimerase;	-5.41622	-1.47139	-5.59166	-0.47843	0.0529826	-12.9047
R00859	hydrogen-sulfide:ferredoxin oxidoreductase	-2.88329	-2.46249	-1.61359	-3.60455	-2.38916	-12.9531
R03084	3-dehydroquinate hydro-lyase	-3.79787	-2.07734	0.00320694	-4.51001	-2.60622	-12.9882
R06601	5-hydroxyisourate amidohydrolase	-3.86565	-3.20868	-3.55289	-0.908626	-1.4559	-12.9918
R04418	5-carboxymethyl-2-hydroxymuconic-semialdehyde:NAD+ oxidoreductase	-3.59944	-3.09302	-3.36547	-1.86943	-1.07033	-12.9977
R02134	ATP:thiamine phosphotransferase	-3.66833	-2.92504	-2.9791	-2.5907	-0.950302	-13.1135
R03026	(S)-3-hydroxybutanoyl-CoA hydro-lyase	-3.91407	-3.50615	-3.92231	-0.841341	-1.09625	-13.2801
R05634	ATP:4-(cytidine 5'-diphospho)-2-C-methyl-D-erythritol 2-phosphotransferase	-5.18067	-4.51777	-11.9195	2.80677	5.52893	-13.2822
R00409	(2S,3R)-3-hydroxybutane-1,2,3-tricarboxylate pyruvate-lyase (succinate-forming)	-6.54979	-5.30262	-3.94356	1.33549	1.13943	-13.321
R04148	nicotinate-nucleotide:dimethylbenzimidazole phospho-D-ribosyltransferase	-4.63463	-4.0487	-4.32365	0.0610454	-0.413015	-13.3589
R00875	D-glucitol:NAD+ 2-oxidoreductase	-3.1153	-3.07906	-3.16372	-2.05031	-1.96092	-13.3693
R00842	sn-glycerol-3-phosphate:NAD+ 2-oxidoreductase	-3.86554	-3.27945	-3.55191	-1.32963	-1.34554	-13.3721
R00158	ATP:UMP phosphotransferase	-3.99047	-3.34716	-3.99448	-0.820133	-1.23407	-13.3863
R01961	ATP:D-glucosamine 6-phosphotransferase	-8.71386	-5.23232	-3.87125	3.98274	0.363843	-13.4708
R01558	oxalate:CoA ligase (AMP-forming)	-3.87757	-3.29761	-3.64375	-1.68133	-0.994366	-13.4946
R01268	nicotinamide amidohydrolase	-8.33191	-4.54029	0.466838	-0.0694132	-1.03582	-13.5106
R09282	3-methylfumaryl-CoA hydratase;	-7.72032	-5.63535	-7.10298	-0.859976	7.76278	-13.5558
R07661	UDP-4-deoxy-4-formamido-L-arabinose:undecaprenyl-phosphate 4-deoxy-4-formamido-L-arabinosyltransferase	-3.6355	-2.83425	-2.67468	-2.4381	-1.98529	-13.5678
R03209	6-carboxyhyxanoate:CoA ligase (AMP-forming)	-3.80638	-3.0055	-3.40687	-1.8495	-1.53205	-13.6003
R00551	L-arginine amidinohydrolase	-3.91067	-3.32456	-3.43018	-1.68846	-1.28426	-13.6381
R11524	[CysO sulfur-carrier protein]-L-cysteine carboxypeptidase	-6.06561	5.23927	-8.019	-5.05708	0.247686	-13.6547
R00112	NADPH:NAD+ oxidoreductase	-3.95833	-3.24599	-2.61358	-2.25802	-1.62401	-13.6999
R00264	2,5-dioxopentanoate:NADP+ 5-oxidoreductase	1.78901	0.396538	-6.3939	-5.12044	-4.44461	-13.7734
R00291	UDP-glucose 4-epimerase;	-3.75661	-2.87312	-3.03424	-2.82887	-1.33027	-13.8231
R01676	guanine aminohydrolase	-3.62656	-2.46457	-3.55476	-1.71076	-2.49738	-13.854
R00697	L-phenylalanine ammonia-lyase (trans-cinnamate-forming)	-4.66866	-4.08256	-4.35497	-0.256188	-0.538545	-13.9009
R03349	L-erythro-3,5-diaminohexanoate:NAD+ oxidoreductase (deaminating)	-3.04177	-2.99462	-3.46292	-2.23242	-2.17181	-13.9035
R01142	methane,NADH:oxygen oxidoreductase (hydroxylating)	-4.74032	-4.23487	-4.00076	0.187591	-1.15091	-13.9393
R01185	1D-myo-inositol 1-phosphate phosphohydrolase	-5.15253	-1.47378	-1.96966	-2.80242	-2.56215	-13.9605
R00765	D-glucosamine-6-phosphate aminohydrolase (ketol isomerizing);	-2.86586	-2.61209	-5.49806	-2.04701	-1.02965	-14.0527
R10675	L-carnitinyl-CoA hydro-lyase [(E)-4-(trimethylammonio)but-2-enoyl-CoA-forming]	-4.62185	-3.89095	-4.30802	-0.490229	-0.746551	-14.0576
R02000	rubredoxin:NAD+ oxidoreductase	-4.21907	-3.63298	-3.9055	-1.20017	-1.11147	-14.0692
R02752	D-glucarate hydro-lyase	-4.05112	-3.39282	-3.7374	-0.998123	-1.92579	-14.1052
R03130	S-adenosyl-L-homocysteine:N-acetylserotonin O-methyltransferase	-4.51381	-4.00679	-4.27875	-0.382857	-1.03959	-14.2218
R01078	dethiobiotin:sulfur sulfurtransferase	-4.41905	-3.84067	-4.18543	-1.03711	-0.894485	-14.3767
R00183	adenosine 5'-monophosphate phosphohydrolase	-4.13139	-3.54528	-3.81737	-1.95808	-0.928681	-14.3808
R10718	hydroxyacetone:NAD+ 1-oxidoreductase	-3.35056	-1.23213	1.60362	-6.56424	-4.90789	-14.4512
R01402	S-methyl-5'-thioadenosine:phosphate S-methyl-5-thio-alpha-D-ribosyl-transferase	-4.14577	-3.33536	-3.66572	-1.63972	-1.89014	-14.6767
R00028	maltose glucohydrolase	-4.93145	-4.34531	-4.61702	-0.327725	-0.467072	-14.6886
R02703	D-mannitol-1-phosphate:NAD+ 5-oxidoreductase	-2.40055	-2.27371	-1.00962	-5.00319	-4.03565	-14.7227
R07773	S-adenosyl-L-methionine:cobalt-precorrin-5B (C1)-methyltransferase	-4.87989	-4.45416	-4.72686	-0.292328	-0.475433	-14.8287
R10747	CoA nucleotidohydrolase	-4.70958	-4.12346	-4.39536	-0.499289	-1.11598	-14.8437
R09775	LysW:L-2-aminoadipate ligase (ADP-forming);	0.159682	-2.6062	-3.43195	-6.00778	-3.07387	-14.9601
R05177	precorrin 8X 11,12-methylmutase	-5.47971	-4.82109	-5.16771	-0.252788	0.684829	-15.0365
R08933	S-adenosyl-L-methionine:dTDP-4-oxo-2,6-dideoxy-D-allose 3-C-methyltransferase	-3.96313	-3.4688	-3.88865	-1.66993	-2.06539	-15.0559
R00821	2,3-dihydroxybenzoate carboxy-lyase	-4.21504	-3.86892	-4.14096	-1.88176	-0.996428	-15.1031
R03948	S-adenosyl-L-methionine:precorrin-4 C20-methyltransferase	-4.09384	-3.44793	-3.85996	-2.10176	-1.65874	-15.1622
R02250	triacylglycerol acylhydrolase	-4.57458	-3.57351	-1.23488	-2.52423	-3.33276	-15.24
R01826	phosphoenolpyruvate:D-erythrose-4-phosphate C-(1-carboxyvinyl)transferase (phosphate hydrolysing, 2-carboxy-2-oxoethyl-forming)	-4.20219	-3.54303	-3.88887	-1.85731	-1.77671	-15.2681
R04533	(3R)-3-hydroxybutanoyl-[acyl-carrier protein]:NADP+ oxidoreductase	-4.39056	-3.80443	-4.07627	0.0200284	-3.01853	-15.2698
R00490	L-aspartate ammonia-lyase (fumarate-forming)	-6.39098	-2.86089	-4.69508	-1.38461	0.0241011	-15.3075
R02139	barbiturate amidohydrolase (3-oxo-3-ureidopropanoate-forming)	-4.43847	-3.78674	-4.04141	-1.11767	-1.95053	-15.3348
R09860	androsta-1,4-diene-3,17-dione,[reduced ferredoxin]:oxygen oxidoreductase (9alpha-hydroxylating)	-6.67289	-4.21949	-5.22756	-1.92516	2.69421	-15.3509
R05627	undecaprenyl-diphosphate phosphohydrolase	-2.9493	-6.95355	0.0356157	-0.420404	-5.08004	-15.3677
R11546	S-adenosyl-L-methionine:methanethiol S-methyltransferase	-4.18525	-3.53834	-2.96029	-2.46884	-2.24784	-15.4006
R03187	N-methylimidazolidine-2,4-dione amidohydrolase (ATP-hydrolysing)	-3.91575	-3.40938	-3.51958	-2.3098	-2.33319	-15.4877
R08944	acetyl-[acyl-carrier-protein]: malonate S-[acyl-carrier-protein]transferase	-7.07003	-5.82564	-6.44859	2.23475	1.55766	-15.5518
R03893	4-carboxymethylenebut-2-en-4-olide lactonohydrolase	-4.73137	-4.14524	-4.41714	-1.2617	-1.07851	-15.634
R01560	adenosine aminohydrolase	-2.43323	-0.732467	2.33001	-7.44222	-7.41289	-15.6908
R09851	Annotation not found	-4.57158	-4.065	-4.33673	-1.36002	-1.61172	-15.9451
R01716	chorismate:L-glutamine aminotransferase	-4.89738	-4.31136	-4.58485	-1.08459	-1.15841	-16.0366
R09735	adenylyl-molybdopterin:molybdate molybdate transferase (AMP-forming)	-4.18315	-3.59703	-3.86903	-2.29418	-2.13724	-16.0806
R06982	S-(hydroxymethyl)glutathione formaldehyde-lyase (glutathione-forming);	-9.91035	-8.24741	-9.04705	4.96126	6.11635	-16.1272
R00465	glycolate:NADP+ oxidoreductase	-4.741	-1.98556	-3.87552	-3.68896	-1.84255	-16.1336
R00491	aspartate racemase	-6.06845	-2.74377	-6.64922	-1.29032	0.454512	-16.2973
R03706	poly(beta-D-1,4-mannuronide) lyase	-4.8908	-4.38574	-4.49286	-1.65308	-0.882246	-16.3047
R00203	pyruvaldehyde:NAD+ oxidoreductase;	-6.47789	-5.42984	-5.65656	1.61188	-0.354562	-16.307
R01196	pyruvate:ferredoxin 2-oxidoreductase (CoA-acetylating)	-5.14839	1.79524	13.0259	-15.6492	-10.3322	-16.3086
R05607	D-sorbitol-6-phosphate:NAD 2-oxidoreductase	-4.83176	-4.09933	-4.18338	-1.96168	-1.23659	-16.3127
R01639	ATP:D-xylulose 5-phosphotransferase	-4.22297	-3.63686	-3.90907	-2.5601	-2.11611	-16.4451
R00215	(R)-malate:NAD+ oxidoreductase (decarboxylating)	-4.67161	-3.33736	-3.60048	-2.741	-2.10982	-16.4603
R00188	adenosine-3',5'-bisphosphate 3'-phosphohydrolase	-4.74317	-4.15712	-4.43022	-1.66752	-1.50222	-16.5003
R00264	2,5-dioxopentanoate:NADP+ 5-oxidoreductase	-5.38077	-4.7947	-5.06744	-0.394245	-0.969417	-16.6066
R10649	tRNA (N6-L-threonylcarbamoyladenosine37):sulfur-donor,S-adenosyl-L-methionine C2-methylthiotransferase	-5.18807	-4.0305	-3.54644	-3.19135	-0.862733	-16.8191
R00742	acetyl-CoA:carbon-dioxide ligase (ADP-forming)	-6.631	-5.77935	-6.16217	1.24693	0.431459	-16.8941
R01069	D-tagatose 1,6-bisphosphate D-glyceraldehyde-3-phosphate-lyase (glycerone-phosphate-forming)	-5.41003	-4.82394	-5.09644	-1.23659	-0.404137	-16.9712
R09840	Annotation not found	-4.43413	-3.84804	-3.95361	-2.46538	-2.29485	-16.996
R00548	riboflavin-5-phosphate phosphohydrolase	-4.03238	-3.85086	-3.85412	-2.70644	-2.58125	-17.0251
R00291	UDP-glucose 4-epimerase;	-5.43859	-4.85246	-5.12428	-2.08569	0.456035	-17.045
R00551	L-arginine amidinohydrolase	-14.8845	0.859535	-8.1163	-1.19385	6.27634	-17.0588
R00237	(3S)-citramalyl-CoA pyruvate-lyase (acetyl-CoA-forming)	-4.55563	-4.06241	-4.4823	-1.9667	-2.071	-17.138
R00264	2,5-dioxopentanoate:NADP+ 5-oxidoreductase	-4.36741	-3.94114	-4.21306	-2.52554	-2.09391	-17.1411
R00609	N-methyl-L-glutamate:acceptor oxidoreductase (demethylating)	-4.70639	-4.12025	-4.39198	-1.97048	-2.02884	-17.2179
R02536	phenylacetaldehyde:NAD+ oxidoreductase	-5.82208	-4.27188	-5.1553	-3.02313	0.864789	-17.4076
R01361	(R)-3-hydroxybutanoate:NAD+ oxidoreductase	-9.36617	1.39126	-7.46652	-0.678806	-1.43416	-17.5544
R03560	toluene,NADH:oxygen oxidoreductase (2,3-dihydroxylating)	-6.65338	-4.70303	-5.48641	-1.0373	0.312369	-17.5678
R00220	L-serine ammonia-lyase	2.34215	9.66728	6.07164	-22.8362	-12.9429	-17.698
R02278	2-dehydro-3-deoxy-L-arabinonate hydro-lyase	-4.83238	-4.24626	-4.51819	-1.733	-2.38574	-17.7156
R03948	S-adenosyl-L-methionine:precorrin-4 C20-methyltransferase	-5.52864	-4.87088	-5.21794	-1.00375	-1.12246	-17.7437
R02601	4-hydroxy-2-oxopentanoate hydro-lyase (2-oxopent-4-enoate-forming)	-5.99408	-5.06778	-5.08563	-0.491998	-1.13774	-17.7772
R00528	sulfite:ferricytochrome-c oxidoreductase	-7.58493	-6.42003	-7.04038	2.56177	0.651467	-17.8321
R01570	thymidine:phosphate deoxy-alpha-D-ribosyltransferase	-4.49003	-3.91101	-4.25498	-2.35783	-2.91843	-17.9323
R08165	2-succinyl-5-enolpyruvyl-6-hydroxy-3-cyclohexene-1-carboxylate synthase	-5.05992	-4.47384	-4.74651	-1.40432	-2.26664	-17.9512
R04658	CMP-3-deoxy-D-manno-oct-2-ulosonate:lipid IVA 3-deoxy-D-manno-oct-2-ulosonate transferase	-5.72034	-3.23357	-8.46732	-1.71203	1.1452	-17.9881
R03457	D-erythro-1-(imidazol-4-yl)glycerol 3-phosphate hydro-lyase	-12.285	-4.28851	-11.996	7.75387	2.73307	-18.0826
R11433	Annotation not found	-5.55587	-4.97112	-5.24138	-1.12208	-1.23293	-18.1234
R00614	formaldehyde:formaldehyde oxidoreductase	-5.49809	-4.91195	-5.1836	-1.13427	-1.45986	-18.1878
R00717	glycolate:NAD+ oxidoreductase	-9.59685	-7.79631	-8.89649	4.04596	4.03539	-18.2083
R01385	UDP-glucuronate 4-epimerase	-4.60539	0.176854	-9.99045	-4.017	0.192718	-18.2433
R02407	succinyl-CoA:itaconate CoA-transferase	-6.46704	-2.72714	-7.41199	-1.61486	-0.0754042	-18.2964
R05261	biphenyl,NADH:oxygen oxidoreductase (2,3-hydroxylating)	-5.15596	-7.66478	-4.98664	0.643061	-1.13737	-18.3017
R05290	Annotation not found	-5.64974	-4.91863	-5.94003	-1.6646	-0.488145	-18.6611
R10095	trans,octacis-decaprenylphospho-beta-D-ribofuranose 5-phosphate:diphosphate phospho-alpha-D-ribosyltransferase	-4.91448	-4.32835	-4.6002	-2.39422	-2.53808	-18.7753
R00905	3-ureidopropanoate amidohydrolase	-5.57719	-4.4703	-5.38229	-1.53616	-1.83946	-18.8054
R01034	glycerol:NAD+ 2-oxidoreductase	-2.84389	-4.48803	-5.59059	-2.96506	-3.22218	-19.1097
R04428	(3R)-3-hydroxybutanoyl-[acyl-carrier-protein] hydro-lyase	-7.91084	-5.47759	-4.81109	-0.655402	-0.279312	-19.1342
R00351	acetyl-CoA:oxaloacetate C-acetyltransferase (thioester-hydrolysing)	-4.90291	-3.95188	-4.7395	-3.08969	-2.50482	-19.1888
R00188	adenosine-3',5'-bisphosphate 3'-phosphohydrolase	-3.21406	-3.89356	-1.48478	-6.4453	-4.32382	-19.3615
R00823	anthranilate,NADH:oxygen oxidoreductase (1,2-hydroxylating, deaminating, decarboxylating)	-5.0092	-4.4231	-4.69545	-2.31468	-2.96905	-19.4115
R02464	sphinganine-1-phosphate pamlmitaldehyde-lyase	-5.10031	-4.51421	-4.78659	-2.15773	-2.89899	-19.4578
R02548	(+)-neomenthol:NADP+ oxidoreductase	-5.90102	-5.31507	-5.5898	-1.14766	-1.54222	-19.4958
R00566	L-arginine carboxy-lyase (agmatine-forming)	-5.37732	-4.71882	-5.0627	-2.41277	-2.04459	-19.6162
R00905	3-ureidopropanoate amidohydrolase	-3.54428	-4.59034	-7.21887	-2.21592	-2.06318	-19.6326
R00286	UDP-glucose:NAD+ 6-oxidoreductase	-8.11602	-3.72862	-7.70567	-0.968493	0.871068	-19.6477
R05838	pyridoxine 5'-phosphate synthase	-5.81731	-4.8916	-5.82995	-1.49964	-1.81627	-19.8548
R02025	L-methionine:oxidized-thioredoxin S-oxidoreductase	-6.36266	-5.82649	-6.29161	-1.06958	-0.384359	-19.9347
R01465	L-threonine:NAD+ oxidoreductase	-4.95793	-4.37184	-4.6442	-3.08283	-2.95947	-20.0163
R01105	galactan galactohydrolase	-5.63287	-5.04673	-5.31838	-2.2741	-1.81903	-20.0911
R11395	8-amino-3,8-dideoxy-D-manno-octulosonate:2-oxoglutarate aminotransferase	-5.55311	-4.89344	-5.23869	-2.87107	-1.57521	-20.1315
R00875	D-glucitol:NAD+ 2-oxidoreductase	-5.32489	-4.74632	-5.09119	-2.4219	-2.63366	-20.218
R06892	(4-hydroxyphenyl)ethan-1-one,NADPH:oxygen oxidoreductase (ester-forming)	-5.64968	-5.06356	-5.33556	-2.39422	-2.06948	-20.5125
R00209	pyruvate:NAD+ 2-oxidoreductase (CoA-acetylating);	-6.66844	-4.58432	-3.90303	-2.13755	-3.37938	-20.6727
R02855	(R)-acetoin:NAD+ oxidoreductase	-6.27965	-5.67697	-5.64167	-1.72003	-1.51085	-20.8292
R02361	(1->4)-alpha-D-galacturonan reducing-end-disaccharide-lyase	-5.60414	-3.30064	-6.05405	-3.16054	-2.85839	-20.9778
R02987	2-furoyl-CoA:(acceptor) 5-oxidoreductase (hydroxylating)	-6.84097	-6.16693	-8.50632	1.22164	-0.915267	-21.2078
R07210	alkanesulfonate,reduced-FMN:oxygen oxidoreductase	-5.75446	-5.16831	-5.43973	-2.78895	-2.09037	-21.2418
R02473	(R)-pantoate:beta-alanine ligase (AMP-forming)	-8.1507	-3.21955	-8.89657	-0.938171	-0.0696023	-21.2746
R01406	long-chain-fatty-acid:[acyl-carrier-protein] ligase (AMP-forming)	-4.86776	-3.75417	-6.14932	-3.73996	-2.80668	-21.3179
R00317	acetyl phosphate phosphohydrolase	-6.50076	-5.39341	-5.71493	-1.91528	-1.819	-21.3434
R01073	N-(5-phospho-D-ribosyl)anthranilate:pyrophosphate phosphoribosyl-transferase	-11.6172	-0.374243	-22.4415	6.13429	6.91689	-21.3817
R00256	L-glutamine amidohydrolase	-5.74966	-5.16355	-5.43558	-3.05351	-2.1515	-21.5538
R00885	GTP:alpha-D-mannose-1-phosphate guanylyltransferase	-5.9618	-3.53913	-7.2429	-3.82898	-0.984094	-21.5569
R02855	(R)-acetoin:NAD+ oxidoreductase	-5.57067	-4.98452	-5.25612	-3.01505	-2.90426	-21.7306
R03688	L-fuconate hydro-lyase	1.37957	-4.48667	-10.2093	-4.62646	-3.80454	-21.7474
R04597	3,4-dihydroxy-9,10-secoandrosta-1,3,5(10)-triene-9,17-dione:oxygen 4,5-oxidoreductase (decyclizing)	-8.04936	-6.31505	-7.69048	-0.670875	0.9106	-21.8152
R00086	ATP phosphohydrolase	-5.30544	-4.71936	-4.99201	-3.74383	-3.15752	-21.9182
R01728	prephenate:NAD+ oxidoreductase(decarboxylating)	-3.03941	0.763927	-4.31605	-6.99822	-8.37352	-21.9633
R00228	acetaldehyde:NAD+ oxidoreductase (CoA-acetylating)	-7.19661	-5.95251	-6.5702	-1.28618	-1.00205	-22.0076
R03397	GDP-6-deoxy-D-mannose:NAD+ 4-oxidoreductase	-8.45037	-7.27827	-7.15928	1.23797	-0.454248	-22.1042
R00345	phosphate:oxaloacetate carboxy-lyase (adding phosphate;phosphoenolpyruvate-forming)	-6.55768	1.25415	-12.6095	-6.72448	2.35594	-22.2816
R01465	L-threonine:NAD+ oxidoreductase	-6.69142	-2.60955	-5.0203	-4.55479	-3.44883	-22.3249
R00700	hydrogen:NAD+ oxidoreductase	-8.97816	-8.0042	-8.35008	1.72089	1.14798	-22.4636
R00081	ferrocytochrome-c:oxygen oxidoreductase	-6.7122	-4.07343	-7.56429	-2.48972	-1.66824	-22.5079
R03307	2-carboxy-2,5-dihydro-5-oxofuran-2-acetate lyase (decyclizing)	-4.78674	-5.14007	-3.26165	-5.19086	-4.13116	-22.5105
R02602	4-oxalocrotonate carboxy-lyase	-6.91727	-6.31294	-7.27936	-0.731224	-1.33428	-22.5751
R08050	Annotation not found	-7.44669	-6.93139	-3.04867	-2.90085	-2.26115	-22.5887
R00264	2,5-dioxopentanoate:NADP+ 5-oxidoreductase	-6.64286	-5.84216	-6.3185	-1.42131	-2.38918	-22.614
R01016	glycerone-phosphate phosphate-lyase (methylglyoxal-forming)	-5.2704	-4.68425	-4.95589	-3.9494	-3.78247	-22.6424
R00230	acetyl-CoA:phosphate acetyltransferase	-10.0239	-8.42585	-9.08321	3.46988	1.30378	-22.7593
R01561	adenosine:phosphate alpha-D-ribosyltransferase	-7.60273	-6.34065	-6.55435	-1.55599	-0.756596	-22.8103
R03509	N-(5-phospho-beta-D-ribosyl)anthranilate ketol-isomerase	-6.37477	-5.80364	-6.22193	-2.40122	-2.07309	-22.8747
R03905	Glu-tRNA(Gln):L-glutamine amido-ligase (ADP-forming)	-5.44107	-4.86581	-4.70156	-3.75986	-4.15013	-22.9184
R01906	L-lyxose aldose-ketose-isomerase	-5.07896	-4.43798	-4.91699	-4.69936	-3.90217	-23.0355
R01520	beta-D-glucose:NAD+ 1-oxoreductase	-8.17533	-2.34979	-4.65345	-4.1909	-3.75895	-23.1284
R00756	ATP:D-fructose-6-phosphate 1-phosphotransferase	-6.85725	-5.8314	-4.60282	-3.16033	-2.70564	-23.1575
R00074	2-aminophenol:oxygen oxidoreductase (dimerizing)	-5.78679	-5.28089	-5.55283	-3.14599	-3.42326	-23.1898
R01009	GDPmannose:dolichyl-phosphate O-beta-D-mannosyltransferase	-5.64747	-5.02444	-5.43176	-3.65635	-3.50156	-23.2616
R00353	malonyl-CoA:pyruvate carboxytransferase	-12.9132	-10.4241	-11.6648	6.28141	5.40717	-23.3134
R09394	GTP 3',8-cyclase [(8S)-3',8-cyclo-7,8-dihydroguanosine 5'-triphosphate-forming]	-6.05153	-5.78753	-5.23785	-2.6523	-3.82959	-23.5588
R02427	D-xylono-1,5-lactone lactonohydrolase	-5.29167	-2.51802	-11.2266	-3.61501	-0.91287	-23.5642
R00489	L-aspartate 1-carboxy-lyase (beta-alanine-forming)	-8.7607	-5.64827	-8.92166	-0.690951	0.38439	-23.6372
R00650	S-adenosyl-L-methionine:L-homocysteine S-methyltransferase	-8.43653	-7.04435	-7.49891	0.352562	-1.08038	-23.7076
R05223	Annotation not found	-9.89716	-7.32339	-7.06472	0.449141	0.0720169	-23.7641
R10549	long-chain-aldehyde:NADP+ oxidoreductase (protein thioester-forming)	-6.05532	-5.3957	-5.57337	-2.86319	-3.89093	-23.7785
R00746	ethanol:NADP+ oxidoreductase	-5.65618	-5.07002	-5.34147	-4.59597	-3.36348	-24.0271
R00623	primary_alcohol:NAD+ oxidoreductase	-8.01982	-7.25944	-7.56506	-0.0870638	-1.12006	-24.0514
R03026	(S)-3-hydroxybutanoyl-CoA hydro-lyase	-6.15769	-5.17354	-6.39409	-3.73846	-2.60884	-24.0726
R00243	L-glutamate:NAD+ oxidoreductase (deaminating)	-6.79768	-1.22479	-7.92291	-6.46992	-1.73533	-24.1506
R09845	CAAX protease	-10.4597	-4.07444	-6.0312	-1.08418	-2.55024	-24.1997
R00305	D-glucose:quinone 1-oxidoreductase	-7.98232	-3.63507	-2.76356	-5.14969	-4.71504	-24.2457
R00028	maltose glucohydrolase	-8.67512	-7.43008	-7.88515	0.327909	-0.686256	-24.3487
R00928	acetyl-CoA:propanoate CoA-transferase	-8.13739	-6.31827	-10.6718	-0.116282	0.859435	-24.3843
R00509	ATP:adenylylsulfate 3'-phosphotransferase	-4.90839	-4.23826	-3.09507	-6.77896	-5.74908	-24.7698
R00260	glutamate racemase	-1.20074	1.61319	-0.49241	-14.2824	-10.4165	-24.7789
R02133	thiamin hydrolase	-7.40836	-6.4017	-7.02041	-1.66294	-2.36458	-24.858
R06675	S-adenosyl-L-methionine:nogalonic-acid O-methyltransferase	-6.04463	-4.74861	-4.65417	-5.68105	-3.81788	-24.9463
R02071	ATP:D-fructose-1-phosphate 6-phosphotransferase	-7.79945	-6.62728	-7.17254	-1.415	-2.00878	-25.023
R09722	cyanophycinase	-12.4164	-8.46088	-7.91354	-0.212544	3.95969	-25.0436
R04292	glycerone phosphate:iminosuccinate alkyltransferase (cyclizing)	-9.84756	-1.15735	8.93333	-11.316	-11.7481	-25.1357
R00291	UDP-glucose 4-epimerase;	-6.83246	-6.32651	-6.59909	-2.47632	-2.90964	-25.144
R00868	D-mannitol:NAD+ 2-oxidoreductase	-8.7288	-7.5769	-8.34152	0.278772	-0.784035	-25.1525
R00985	chorismate pyruvate-lyase (amino-accepting; anthranilate-forming)	-4.97102	-4.6535	-4.85116	-5.262	-5.43827	-25.1759
R04533	(3R)-3-hydroxybutanoyl-[acyl-carrier protein]:NADP+ oxidoreductase	-7.02765	-6.21907	-6.22114	-2.35519	-3.45448	-25.2775
R03503	ATP:6-hydroxymethyl-7,8-dihydropterin 6'-diphosphotransferase	-6.20778	-5.47537	-8.6584	-2.63576	-2.31847	-25.2958
R11325	ubiquinol:oxygen oxidoreductase (electrogenic, non H+-transporting)	-11.6049	-2.56475	-77.5386	27.1398	39.198	-25.3704
R05588	Annotation not found	-6.67697	-6.67381	-6.61829	-2.7179	-2.70944	-25.3964
R01054	ADP-ribose ribophosphohydrolase	-8.40538	-0.348976	-8.3422	-6.03443	-2.32468	-25.4557
R05706	FMNH2:NADP+ oxidoreductase	-8.00341	-7.15843	-7.61122	-0.828698	-1.93736	-25.5391
R02536	phenylacetaldehyde:NAD+ oxidoreductase	-5.95751	-5.45105	-5.72236	-3.97481	-4.53485	-25.6406
R00158	ATP:UMP phosphotransferase	-6.43712	-5.93081	-6.20249	-3.74601	-3.51479	-25.8312
R02855	(R)-acetoin:NAD+ oxidoreductase	-7.99586	-6.94521	-7.47002	-0.984412	-2.48932	-25.8848
R06514	dTDP-4-dehydro-6-deoxy-alpha-D-glucose 3,5-epimerase;	-7.5321	-6.28759	-6.73804	-2.6191	-2.90448	-26.0813
R10705	methyl acetate acetohydrolase	-8.43306	-7.20726	-7.59159	-0.380174	-2.62162	-26.2337
R00818	salicylate,NADH:oxygen oxidoreductase (1-hydroxylating, decarboxylating)	-7.75825	-6.39544	-5.46443	-3.57751	-3.06123	-26.2569
R00158	ATP:UMP phosphotransferase	-7.07813	-6.49198	-6.59495	-2.9826	-3.1566	-26.3043
R01087	maleate cis-trans-isomerase	-7.66787	-7.27034	-4.05934	-3.8651	-3.45616	-26.3188
R02698	4-hydroxyphenylacetate,NADH:oxygen oxidoreductase (3-hydroxylating)	-9.21204	-7.8885	-9.68575	0.151402	0.291581	-26.3433
R00568	Annotation not found	-9.31923	-4.70786	-8.49823	-2.51173	-1.32453	-26.3616
R02111	1,4-alpha-D-glucan:orthophosphate alpha-D-glucosyltransferase	-7.41098	6.97074	-16.4677	-7.82846	-1.68382	-26.4202
R01360	(S)-3-hydroxy-3-methylglutaryl-CoA acetoacetate-lyase (acetyl-CoA-forming)	-8.21721	-5.85792	-5.50941	-3.54935	-3.33053	-26.4644
R01497	UDP-glucose:N-acylsphingosine D-glucosyltransferase	-10.245	-6.23715	-10.5517	-0.315267	0.823712	-26.5254
R00237	(3S)-citramalyl-CoA pyruvate-lyase (acetyl-CoA-forming)	-9.58641	-7.50822	-8.32008	0.511416	-1.64307	-26.5464
R10223	tRNA(adenine34) aminohydrolase	-10.1868	-8.8895	-13.7939	3.38212	2.93724	-26.5508
R10205	5-phospho-alpha-D-ribose 1,2-cyclic phosphate 2-phosphohydrolase (alpha-D-ribose 1,5-bisphosphate-forming)	-8.87503	-7.78388	-8.33019	-0.36024	-1.43575	-26.7851
R04547	Annotation not found	-7.21574	-5.67532	-5.92823	-4.05592	-3.92707	-26.8023
R00344	pyruvate:carbon-dioxide ligase (ADP-forming)	-6.21978	-5.63363	-5.90517	-4.37173	-4.71562	-26.8459
R01878	cytidine aminohydrolase	-9.25432	-8.08222	-8.6284	-0.543089	-0.446921	-26.9549
R01974	3-(indol-3-yl)pyruvate carboxy-lyase [(2-indol-3-yl)acetaldehyde-forming]	-7.78146	-6.64709	-6.91202	-2.51247	-3.22337	-27.0764
R00525	N-formyl-L-glutamate amidohydrolase	-11.7763	-9.87342	-10.6804	2.33108	2.91581	-27.0831
R09669	CTP:1L-myo-inositol 1-phosphate cytidylyltransferase	-9.28926	-8.12388	-8.74465	-0.756547	-0.191611	-27.1059
R06943	Annotation not found	-5.76351	-5.01297	-5.93362	-6.2872	-4.13087	-27.1282
R10716	S-adenosyl-L-methionine:rRNA (adenine-N6-)-dimethyltransferase	-7.09672	-4.43935	-3.62051	-4.94231	-7.11057	-27.2095
R00199	ATP:pyruvate,water phosphotransferase	-6.10463	-5.30659	-11.0006	-3.96039	-0.840315	-27.2125
R00375	deoxyadenosine 5'-triphosphate:DNA deoxynucleotidyltransferase (DNA-directed)	-10.745	-9.57324	-10.1219	2.11984	0.900164	-27.4201
R04428	(3R)-3-hydroxybutanoyl-[acyl-carrier-protein] hydro-lyase	-8.80285	-8.47757	-8.56409	-1.00525	-1.05777	-27.9075
R01168	L-histidine ammonia-lyase (urocanate-forming)	-5.40841	-2.8566	-5.55429	-8.00363	-6.09642	-27.9194
R00670	L-ornithine carboxy-lyase (putrescine-forming)	-15.7982	-12.9509	-15.6088	5.44442	10.9051	-28.0083
R05784	limonene-1,2-epoxide hydrolase	-6.42085	-5.91425	-6.18623	-5.00157	-4.52233	-28.0452
R06677	auramycinone:NADP+ 7-oxidoreductase	-6.30535	-5.88027	-6.02193	-5.12561	-4.83184	-28.165
R06117	(+)-trans-carveol: NAD+ oxidoreductase	-6.35846	-5.77234	-6.04429	-5.02587	-4.9856	-28.1866
R00750	4-hydroxy-2-oxopentanoate pyruvate-lyase (acetaldehyde-forming)	-7.88593	-6.74587	-7.33659	-2.97006	-3.30588	-28.2443
R01293	4-hydroxybenzaldehyde:NAD+ oxidoreductase	-5.12905	-5.45158	-4.11914	-7.15251	-6.43522	-28.2875
R03062	cephalosporin-C acetylhdrolase	-7.81602	-6.27194	-7.26253	-4.24873	-2.71717	-28.3164
R05148	benzene-1,4-dicarboxylate,NADH:oxygen oxidoreductase (1,2-hydroxylating)	-6.90071	-6.24105	-6.58628	-4.06764	-4.54548	-28.3412
R07770	Annotation not found	-8.16285	-6.99063	-7.53481	-2.12877	-3.56486	-28.3819
R01523	ATP:D-ribulose-5-phosphate 1-phosphotransferase	-10.4002	-9.47634	-9.93286	0.182946	0.791431	-28.835
R05000	polyisopentenylpyrolinate:4-hydroxybenzoate nonaprenyltransferase	-8.38866	-7.29673	-7.84094	-3.00776	-2.4143	-28.9484
R02777	dTDP-beta-L-rhamnose:NADP+ 4-oxidoreductase;	-9.58125	-7.84551	-6.80923	-1.2032	-3.55739	-28.9966
R09473	nicotinate:cytochrome 6-oxidoreductase (hydroxylating)	-7.06247	-6.47634	-6.74812	-4.86881	-4.01518	-29.1709
R03997	2,4-dichlorophenol,NADPH:oxygen oxidoreductase(6-hydroxylating)	-6.89701	-6.23734	-6.24608	-5.04097	-4.77339	-29.1948
R02782	2,4,6/3,5-pentahydroxycyclohexanone hydro-lyase	-8.78856	-4.1871	-10.7107	-3.35348	-2.28848	-29.3283
R09884	androstenedione:acceptor Delta1-oxidoreductase	-10.434	-8.69064	-9.65336	0.203251	-0.966906	-29.5416
R01867	(S)-dihydroorotate:fumarate oxidoreductase	-7.66899	-6.29728	-6.08068	-5.83217	-3.76228	-29.6414
R00238	acetyl-CoA:acetyl-CoA C-acetyltransferase	-9.45862	-8.29445	-8.91099	-1.81156	-1.16803	-29.6437
R00274	glutathione:hydrogen-peroxide oxidoreductase	-8.42153	-7.3285	-7.87302	-3.30253	-2.83816	-29.7637
R09124	trimethylamine:coenzyme M methyltransferase	-7.98577	-8.14402	-5.91203	-3.58326	-4.24283	-29.8679
R01209	2,3-dihydroxy-3-methylbutanoate hydro-lyase	-5.09941	-4.76189	-12.5648	-4.42353	-3.04415	-29.8938
R05645	D-glycero-beta-D-manno-heptose-7-phosphate aldose-ketose-isomerase	-8.83358	-5.41475	-4.85117	-6.64324	-4.23052	-29.9733
R01098	D-galactose:oxygen 6-oxidoreductase	-9.50361	-8.28393	-8.52423	-2.33303	-1.4325	-30.0773
R02783	UDP-N-acetylmuramoyl-L-alanine:D-glutamate ligase (ADP-forming)	-13.0383	-5.83733	-14.0055	-1.75648	4.42418	-30.2134
R01525	D-ribitol-5-phosphate:NADP+ 2-oxidoreductase	-8.43555	-6.16195	-5.70179	-5.17304	-4.7541	-30.2264
R04405	5-methyltetrahydropteroyltri-L-glutamate:L-homocysteine S-methyltransferase	-16.8301	-14.0074	-15.4162	8.18626	7.82057	-30.2469
R01244	adenine aminohydrolase	-8.40159	-7.15822	-7.77396	-3.69787	-3.33351	-30.3651
R10100	acetyl-CoA:UDP-2-acetamido-3-amino-2,3-dideoxy-alpha-D-glucuronate 3-N-acetyltransferase	-6.3405	-5.16799	-7.92979	-5.74507	-5.26437	-30.4477
R01768	hypoxanthine:NAD+ oxidoreductase	-8.89743	-7.72531	-8.26993	-2.27651	-3.32072	-30.4899
R04014	dodecanoyl-[acyl-carrier-protein] hydrolase	-8.43793	-7.49828	-4.87723	-5.63557	-4.11028	-30.5593
R00006	pyruvate:pyruvate acetaldehydetransferase (decarboxylating);	-8.40787	-7.40606	-8.02237	-3.7256	-3.06977	-30.6317
R11479	acetyl-CoA:2-aminoethylphosphonate N-acetyltransferase	-7.6433	-6.83514	-7.16235	-4.25034	-4.84346	-30.7346
R01105	galactan galactohydrolase	-13.3936	8.38465	-25.5724	-2.03903	1.86854	-30.7519
R05623	N,N,N-trimethylamine,NADPH:oxygen oxidoreductase (N-oxide-forming)	-11.1653	-8.22759	-11.9444	0.564393	-0.0825189	-30.8554
R00713	succinate-semialdehyde:NAD+ oxidoreductase	-7.03919	-5.29511	-3.23082	-8.44632	-7.08084	-31.0923
R07463	glycine:oxygen oxidoreductase	-8.9698	-7.80312	-8.25391	-2.47232	-3.60373	-31.1029
R09856	S-adenosyl-L-methionine:N-demethylansamitocin-P-3 N-methyltransferase	-7.40199	-6.90987	-6.82254	-5.63655	-4.6276	-31.3986
R07514	6-hydroxypseudooxynicotinemonooxygenase	-7.71947	-7.01859	-8.46891	-3.62956	-4.74853	-31.5851
R01030	sn-glycero-3-phosphocholine glycerophosphohydrolase	-8.59234	-7.22851	-6.75403	-4.86104	-4.40317	-31.8391
R00369	L-alanine:glyoxylate aminotransferase	-11.5326	-8.11095	-2.09667	-6.98872	-3.13424	-31.8632
R00203	pyruvaldehyde:NAD+ oxidoreductase;	-7.73848	-7.15233	-7.42383	-5.6167	-3.9391	-31.8704
R02425	(S)-allantoin amidohydrolase	-9.61899	-8.38214	-8.90472	-2.44659	-2.5749	-31.9273
R03370	stearoyl-[acyl-carrier protein],reduced-ferredoxin:oxygen oxidoreductase (9,10 cis-dehydrogenating)	-9.33812	-5.76114	-0.43597	-9.48147	-7.03284	-32.0495
R01155	putrescine:2-oxoglutarate aminotransferase	-10.0586	-8.35052	-8.93092	-2.32044	-2.54027	-32.2008
R04424	(2S,3S)-2-hydroxybutane-1,2,3-tricarboxylate hydro-lyase [(Z)-but-2-ene-1,2,3-tricarboxylate-forming]	-15.4613	-9.4671	-1.6161	-3.89603	-1.83338	-32.274
R02727	alpha,alpha-trehalose:orthophosphate beta-D-glucosyltransferase	-8.27026	-7.43545	-8.32325	-3.34497	-4.95304	-32.327
R01347	fatty acid,reduced rubredoxin:oxygen oxidoreductase (omega-hydroxylating)	-7.63868	-2.40294	-1.92232	-11.1557	-9.37674	-32.4964
R00267	isocitrate:NADP+ oxidoreductase (decarboxylating)	-18.6062	17.1364	-25.6145	-7.89234	2.31667	-32.6599
R01061	D-glyceraldehyde-3-phosphate:NAD+ oxidoreductase (phosphorylating)	-9.09872	-6.57679	-9.43557	-5.08671	-2.5646	-32.7624
R00339	(R,R)-tartrate hydro-lyase (oxaloacetate-forming)	-8.98427	-7.97118	-8.34653	-3.15181	-4.34348	-32.7973
R04189	N2-succinyl-L-arginine iminohydrolase (decarboxylating)	-7.81116	-6.96184	-9.80416	-2.56804	-5.70874	-32.8539
R00959	alpha-D-glucose 1-phosphate 1,6-phosphomutase	-9.41923	-7.25749	-7.79886	-5.8053	-2.58709	-32.868
R00081	ferrocytochrome-c:oxygen oxidoreductase	-8.83104	-7.7321	-7.4378	-4.44347	-4.49361	-32.938
R00623	primary_alcohol:NAD+ oxidoreductase	-10.4789	-9.46726	-9.87574	-1.51929	-1.59881	-32.94
R01206	[1,4-(N-acetyl-beta-D-glucosaminyl)]n glycanohydrolase	-11.4289	-5.75242	-16.3299	0.434368	0.116577	-32.9602
R08247	D-ribose pyranase	-10.6889	-10.0288	-10.3746	-0.644329	-1.48568	-33.2224
R10507	L-proline:(acceptor) oxidoreductase	-11.3904	-4.40971	-0.323134	-11.7414	-5.56658	-33.4312
R03187	N-methylimidazolidine-2,4-dione amidohydrolase (ATP-hydrolysing)	-11.4278	-8.33899	-7.40238	-3.84453	-2.66736	-33.6811
R00480	ATP:L-aspartate 4-phosphotransferase	-7.57016	-2.83033	0.337211	-13.005	-10.7804	-33.8486
R09779	LysW-gamma-L-lysine amidohydrolase	-9.5202	-8.34811	-8.72833	-3.61356	-3.67809	-33.8883
R04428	(3R)-3-hydroxybutanoyl-[acyl-carrier-protein] hydro-lyase	-13.5821	-11.3516	-13.1876	2.89634	0.907845	-34.3171
R01993	(S)-dihydroorotate amidohydrolase	-20.9918	-16.5693	-18.4149	9.83951	11.5296	-34.6069
R02085	(S)-3-hydroxy-3-methylglutaryl-CoA hydro-lyase (trans-3-methylglutaconyl-CoA-forming)	-16.6247	-13.7026	-15.0017	6.58711	3.92361	-34.8182
R02689	UDP-alpha-D-glucose:1,2-diacyl-sn-glycerol 3-beta-D-glucosyltransferase	-9.46278	-8.45686	-9.07413	-4.24739	-3.78504	-35.0262
R02988	3-oxoadipate:NAD+ oxidoreductase	-9.63861	-8.70413	-9.16655	-2.97756	-4.60012	-35.087
R02864	S-adenosyl-L-methionine:uroporphyrin-III C-methyltransferase	-9.59812	-8.58637	-8.79445	-3.65062	-4.56838	-35.1979
R04985	4-hydroxy-3-polyprenylbenzoate carboxy-lyase	-11.4025	-7.32959	-12.9709	-0.5972	-3.02235	-35.3225
R05177	precorrin 8X 11,12-methylmutase	-9.99659	-9.05877	-9.49589	-3.85057	-3.05984	-35.4617
R05181	S-adenosyl-L-methionine:precorrin-4 C11 methyltransferase	-10.7732	-9.38075	-10.1467	-2.79124	-2.39041	-35.4823
R00875	D-glucitol:NAD+ 2-oxidoreductase	-10.6026	-8.75497	-13.3825	-0.872424	-1.89296	-35.5054
R00421	UDP-N-acetyl-D-glucosamine:NAD+ 6-oxidoreductase	-7.96487	-7.17027	-7.53806	-6.84943	-6.11025	-35.6329
R03791	mandelate racemase	-12.1035	-10.3598	-11.0911	-0.220785	-1.87096	-35.6462
R00527	S-formylglutathione hydrolase	-11.6372	-10.4651	-11.014	-1.59868	-0.965763	-35.6808
R01560	adenosine aminohydrolase	-9.14937	-8.20499	-8.90987	-4.78113	-4.72451	-35.7699
R03136	polyvinyl-alcohol:(acceptor) oxidoreductase	-15.2462	-5.22556	-11.7312	-3.10045	-0.84921	-36.1526
R00426	GTP diphosphohydrolase (diphosphate-forming);	-9.6994	-4.95378	-8.99717	-7.06682	-5.61597	-36.3331
R00669	N2-acetyl-L-ornithine amidohydrolase	-14.5281	-7.27245	-13.2621	0.462833	-1.95054	-36.5503
R01394	hydroxypyruvate aldose-ketose-isomerase	-10.6518	-4.30399	-12.6781	-4.96893	-3.95636	-36.5591
R00919	propanoyl-CoA:NADP+ 2-oxidoreductase;	-18.8937	-7.64742	-20.6306	9.74543	0.851769	-36.5746
R00267	isocitrate:NADP+ oxidoreductase (decarboxylating)	-8.71515	-5.8777	-7.87685	-6.97529	-7.15552	-36.6005
R05647	D-glycero-beta-D-manno-heptose 1,7-bisphosphate 7-phosphohydrolase	-11.6763	-5.15758	-6.72019	-7.79071	-5.41001	-36.7548
R07263	4-(2-carboxyphenyl)-4-oxobutanoyl-CoA dehydratase (cyclizing)	-5.54857	-2.47029	-2.29217	-13.9273	-12.6804	-36.9187
R01588	dimethylamine:electron-transferring flavoprotein oxidoreductase	-9.94087	-8.92938	-9.4737	-4.66353	-3.91292	-36.9204
R00308	1,3-beta-D-glucan glucanohydrolase	-15.0396	-14.6707	-16.4265	4.98934	4.06238	-37.0851
R02964	NADH:menaquinone oxidoreductase	-16.2111	-7.92572	-14.2226	-1.05397	2.03088	-37.3825
R00357	L-aspartic acid:oxygen oxidoreductase (deaminating)	-12.8336	-5.59496	-12.3895	-3.41462	-3.36259	-37.5953
R01179	butanoyl-CoA:acetate CoA-transferase	-12.1575	-9.95912	-11.1612	-1.81479	-2.55288	-37.6455
R10463	ATP:L-threonyl,bicarbonate adenylyltransferase	-11.6368	-9.48134	-8.58134	-7.63527	-0.481739	-37.8165
R01513	3-phospho-D-glycerate:NAD+ 2-oxidoreductase	-9.88053	-9.10822	-9.65207	-5.7258	-3.45766	-37.8243
R06633	(S)-4-hydroxymandelate:oxygen 1-oxidoreductase	-11.7257	-9.82057	-10.9352	-2.69074	-2.70015	-37.8724
R02124	retinol:NAD+ oxidoreductase	-9.87513	-9.0281	-9.64703	-4.13339	-5.2022	-37.8859
R00319	(S)-lactate:oxygen 2-oxidoreductase (decarboxylating)	-9.69242	-8.68779	-9.1383	-5.9813	-4.44229	-37.9421
R10748	pantetheine-4'-phosphate phosphohydrolase	-10.2501	-8.93978	-9.62386	-5.08425	-4.46378	-38.3618
R05637	2-phospho-4-(cytidine 5'-diphospho)-2-C-methyl-D-erythritol CMP-lyase (cyclizing)	-14.4043	-12.5834	-13.064	1.33977	0.0588365	-38.6531
R08836	3,4-dihydroxy-L-phenylalanine:oxygen 4,5-oxidoreductase (decyclizing)	-8.1476	-3.76068	-11.4483	-9.10351	-6.21237	-38.6724
R01801	CDP-diacylglycerol:sn-glycerol-3-phosphate 3-phosphatidyltransferase	-10.4607	-9.166	-8.2761	-6.51445	-4.6861	-39.1033
R00818	salicylate,NADH:oxygen oxidoreductase (1-hydroxylating, decarboxylating)	-11.7007	-10.5586	-11.1515	-2.04515	-3.76784	-39.2238
R00830	succinyl-CoA:glycine C-succinyltransferase (decarboxylating)	-14.9179	-10.2523	-16.069	1.46504	0.507922	-39.2663
R01645	4-hydroxy-2-oxo-heptandioate succinate-semialdehyde-lyase (pyruvate-forming)	-13.0988	-11.9349	-12.3121	-0.903541	-1.04258	-39.2919
R01221	glycine:NAD+ 2-oxidoreductase (tetrahydrofolate-methylene-adding);	-12.7428	-11.0658	-11.8848	-1.3779	-2.33638	-39.4077
R02135	thiamin monophosphate phosphohydrolase	-6.95592	1.83755	-18.5405	-11.8349	-3.92075	-39.4146
R00093	L-glutamate:NAD+ oxidoreductase (transaminating)	-13.4434	-11.6143	-12.5033	-0.583751	-1.30548	-39.4502
R04031	(1R,6R)-6-hydroxy-2-succinylcyclohexa-2,4-diene-1-carboxylate hydrolyase (2-succinylbenzoate-forming)	-17.4268	-15.709	-27.596	11.0889	10.0917	-39.5512
R02601	4-hydroxy-2-oxopentanoate hydro-lyase (2-oxopent-4-enoate-forming)	-11.8193	-10.2281	-11.1181	-3.38213	-3.11945	-39.6671
R03654	glycine:tRNA(Gly) ligase (AMP-forming)	-6.51523	4.82844	-9.46435	-17.2979	-11.3339	-39.7829
R02187	polyphosphate:D-glucose 6-phosphotransferase	-11.5546	-9.46879	-8.60135	-5.67438	-4.52966	-39.8288
R00346	diphosphate:oxaloacetate carboxy-lyase (transphosphorylating;phosphoenolpyruvate-forming);	-15.8292	-14.408	-14.7041	3.05442	1.73501	-40.1519
R02240	ATP:1,2-diacylglycerol 3-phosphotransferase	-12.1153	-10.3397	-10.8616	-3.662	-3.54017	-40.5187
R00999	O-succinyl-L-homoserine succinate-lyase (deaminating; 2-oxobutanoate-forming)	-8.09342	-6.80461	-3.09598	-12.3815	-10.2825	-40.658
R00014	pyruvate:thiamin diphosphate acetaldehydetransferase (decarboxylating)	-9.63262	-8.34461	-7.88532	-8.44755	-6.53673	-40.8468
R02055	phsophatidyl-L-serine carboxy-lyase	-10.9355	-4.2672	-20.409	-2.77559	-2.50443	-40.8917
R03298	(2R)-2,3-bisphosphoglycerate ligase (cyclizing)	-11.8471	-10.1852	-10.3239	-4.32119	-4.40097	-41.0783
R00839	6-phospho-beta-D-glucosyl-(1->4)-D-glucose 6-phosphoglucohydrolase	-11.345	-10.4384	-11.0345	-4.28401	-3.99565	-41.0976
R00355	L-aspartate:2-oxoglutarate aminotransferase	-12.6438	-11.2077	-12.0263	-2.17966	-3.05256	-41.11
R09499	hydrogen-sulfide:flavocytochrome c oxidoreductase	-15.3736	-12.9385	-13.5089	0.411885	0.267712	-41.1414
R00685	L-tryptophan decarboxy-lyase	-9.95208	-7.98657	-6.5816	-9.88934	-6.84271	-41.2523
R01115	CMP-N-acetylneuraminate,ferrocytochrome-b5:oxygen oxidoreductase (N-acetyl-hydroxylating)	-10.8885	-9.64306	-10.0947	-5.9239	-4.77427	-41.3244
R01152	N-carbamoylputrescine amidohydrolase	-14.0177	-12.8035	-11.9303	-0.942839	-1.63189	-41.3262
R00264	2,5-dioxopentanoate:NADP+ 5-oxidoreductase	-12.0714	-10.6556	-11.321	-4.19634	-3.13672	-41.381
R09186	2-dehydro-3-deoxy-D-arabinonate hydro-lyase (2,5-dioxopentanoate-forming)	-13.7028	-12.2337	-13.0338	-0.78395	-1.65878	-41.413
R08555	(R)-lactate hydro-lyase (adding N-acetyl-D-glucosamine 6-phosphate; N-acetylmuramate 6-phosphate-forming)	-10.9262	-3.19416	-11.9043	-7.06493	-8.38997	-41.4795
R03652	L-glutamine:tRNA(Gln) ligase (AMP-forming)	-15.09	-10.9715	-18.0901	1.32282	0.973283	-41.8555
R00604	formaldehyde:NAD+ oxidoreductase	-10.5877	-9.3186	-9.61464	-7.50794	-4.84339	-41.8723
R00623	primary_alcohol:NAD+ oxidoreductase	-6.12525	-5.15481	-4.23238	-14.0243	-12.3457	-41.8825
R01422	benzoate:CoA ligase (AMP-forming)	-10.5498	-8.85084	-10.4076	-6.50603	-5.71095	-42.0252
R00623	primary_alcohol:NAD+ oxidoreductase	-12.5847	-10.2576	-14.4906	-3.54572	-1.27002	-42.1485
R11703	GDP-alpha-D-mannose:2-O-alpha-D-mannosyl-1-phosphatidyl-1D-myo-inositol 6-alpha-D-mannosyltransferase (configuration-retaining)	-11.6156	-8.81987	-11.6842	-5.82508	-4.3405	-42.2852
R08589	cyclic dehypoxanthine futalosine lyase (dihydroxyacetone-forming)	-13.0988	-11.4507	-12.522	-3.86944	-1.488	-42.4289
R03471	ATP:4-amino-5-hydroxymethyl-2-methylpyrimidine 5-phosphotransferase	-15.0738	-8.82274	-20.5273	-3.09424	4.83329	-42.6848
R09271	3-O-methylgallate:tetrahydrofolate O-methyltransferase	-10.1753	-9.09161	-9.70941	-7.60465	-6.20514	-42.7861
R01244	adenine aminohydrolase	-10.8387	-9.31892	-9.87726	-6.26398	-6.49718	-42.7961
R02855	(R)-acetoin:NAD+ oxidoreductase	-10.3039	-9.31034	-7.19036	-7.92262	-8.08728	-42.8145
R10666	chorismate hydro-lyase (3-[(1-carboxyvinyl)oxy]benzoate-forming)	-10.437	-7.90235	-7.24027	-8.72966	-8.87507	-43.1843
R01374	D-phenylalanine:quinone oxidoreductase (deaminating)	-14.8478	-11.5376	-17.1848	-1.12037	1.3429	-43.3476
R00371	acetyl-CoA:glycine C-acetyltransferase	-11.7206	-11.0351	-13.1556	-4.27995	-3.47708	-43.6684
R05629	UDPMurAc(oyl-L-Ala-D-gamma-Glu-L-Lys-D-Ala-D-Ala):undecaprenyl-phosphate phospho-N-acetylmuramoyl-pentapeptide-transferase	-16.4696	-12.9917	-14.6033	-0.942208	1.30958	-43.6973
R04429	butyryl-[acp]:NAD+ trans-2-oxidoreductase	-11.7518	-10.0848	-11.32	-6.17618	-4.46025	-43.793
R00974	cytosine aminohydrolase	-10.8431	-10.0147	-9.5821	-6.82992	-6.73573	-44.0055
R09248	(2E,6E)-farnesyl-diphosphate:isopentenyl-diphosphate farnesyltranstransferase (adding 5 isopentenyl units)	-17.3989	-13.7194	-17.2274	2.27385	1.71587	-44.3559
R01544	2-amino-2-deoxy-D-gluconate ammonia-lyase (isomerizing; 2-dehydro-3-deoxy-D-gluconate-forming)	-11.082	-10.2383	-10.8564	-6.04599	-6.26149	-44.4842
R09675	ATP:3'-dephospho-CoA 5-triphospho-alpha-D-ribosyltransferase	-10.4503	-8.73831	-8.39408	-9.24767	-7.66962	-44.5
R03383	methylmalonate:CoA ligase (AMP-forming)	-14.1068	-11.7692	-9.37656	-5.15678	-4.48326	-44.8926
R01530	D-arabinose-5-phosphate aldose-ketose-isomerase	-12.6485	-9.26658	-22.6152	0.493971	-0.954368	-44.9907
R05225	Annotation not found	-14.03	-12.0865	-12.3088	-4.57761	-2.14742	-45.1503
R01526	ATP:D-ribulose 5-phosphotransferase	-11.9146	-10.6861	-11.9184	-4.85108	-5.96554	-45.3358
R00259	acetyl-CoA:L-glutamate N-acetyltransferase	-9.02027	-6.76348	-0.901855	-17.8372	-10.8345	-45.3574
R01709	pyridoxal:oxygen 4-oxidoreductase	-13.6634	-11.8788	-13.0066	-3.0036	-3.83094	-45.3834
R00174	ATP:pyridoxal 5'-phosphotransferase	-13.0047	-12.0997	-13.1267	-3.55356	-3.94913	-45.7338
R00519	formate:NAD+ oxidoreductase	-15.4968	-11.9001	-15.6785	-1.37256	-1.65279	-46.1007
R01012	phosphoenolpyruvate:glycerone phosphotransferase	-9.48742	-15.7868	-16.7426	-1.72799	-2.80425	-46.549
R02035	6-phospho-D-glucono-1,5-lactone lactonohydrolase	-8.86572	-4.94653	-17.7827	-11.2702	-3.68564	-46.5508
R08087	Annotation not found	-16.6458	-14.1712	-14.8873	0.225067	-1.36094	-46.8402
R02262	L-fuculose-1-phosphate lactaldehyde-lyase	-12.9686	-9.96672	-15.0987	-5.38642	-3.68361	-47.104
R00615	thiamin diphosphate phosphohydrolase	-12.6685	-10.3617	-15.7814	-4.13499	-4.72127	-47.6678
R05645	D-glycero-beta-D-manno-heptose-7-phosphate aldose-ketose-isomerase	-14.1794	-5.66602	-37.6702	11.631	-1.89273	-47.7774
R00671	L-ornithine ammonia-lyase (cyclizing; L-proline-forming)	-10.75	-9.57218	-13.5188	-6.34064	-7.76716	-47.9488
R03503	ATP:6-hydroxymethyl-7,8-dihydropterin 6'-diphosphotransferase	-12.6501	-12.0156	-12.6734	-4.75389	-5.87888	-47.9718
R01512	ATP:3-phospho-D-glycerate 1-phosphotransferase	-18.258	-13.311	-7.44962	-6.29023	-2.75455	-48.0634
R04144	5-phospho-D-ribosylamine:glycine ligase (ADP-forming)	-14.8611	-11.556	-11.8088	-3.92525	-6.15894	-48.3101
R00829	succinyl-CoA:acetyl-CoA C-acyltransferase;	-14.8554	-2.05118	-17.9741	-9.25193	-4.27721	-48.4098
R02828	monocarboxylic acid amide hydro-lyase	-12.0002	-11.4508	-14.6299	-4.84584	-5.84933	-48.7761
R00022	chitobiose N-acetylglucosaminohydrolase	-15.3998	-13.3186	-14.5217	-2.77548	-2.87852	-48.8941
R00264	2,5-dioxopentanoate:NADP+ 5-oxidoreductase	-15.578	-13.4183	-14.5598	-3.19378	-2.17493	-48.9248
R02421	ADP-glucose:1,4-alpha-D-glucan 4-alpha-D-glucosyltransferase	-9.83733	-8.30222	-14.0581	-8.38875	-8.38128	-48.9677
R02101	5,10-methylenetetrahydrofolate:dUMP C-methyltransferase	-16.2852	-12.8017	-14.2152	-2.97571	-2.72244	-49.0002
R07409	choline,reduced-ferredoxin:oxygen oxidoreductase	-12.5403	-11.368	-11.7453	-8.54037	-4.93277	-49.1267
R08734	3alpha,7alpha,12alpha-trihydroxy-5beta-cholestan-26-oyl-CoA 25-epimerase	-14.7532	-9.33101	-13.7895	-5.8312	-5.42212	-49.127
R03165	hydroxymethylbilane hydro-lyase(cyclizing)	-14.7913	-12.6845	-13.9863	-4.5159	-3.25659	-49.2346
R02421	ADP-glucose:1,4-alpha-D-glucan 4-alpha-D-glucosyltransferase	-14.5097	-10.3215	-13.3164	-7.50683	-3.81407	-49.4685
R00974	cytosine aminohydrolase	-11.9403	-12.0411	-15.2999	-6.14986	-4.19359	-49.6248
R05577	L-aspartate:tRNA(Asp) ligase (AMP-forming)	-9.33927	-1.8891	-8.03859	-19.3076	-11.2521	-49.8267
R02593	coniferyl alcohol:NADP+ oxidoreductase	-21.0474	-18.9657	-19.785	5.73331	4.19116	-49.8737
R02734	N-succinyl-LL-2,6-diaminoheptanedioate amidohydrolase	-18.657	-13.1416	-13.1499	-4.64969	-0.320816	-49.919
R00787	ammonia:NAD+ oxidoreductase	-16.1446	-12.8919	-14.8558	-2.79609	-3.26937	-49.9577
R10131	3,3'-bipyridine-2,2',5,5',6,6'-hexol:NAD+ 11-oxidoreductase	-13.8983	-12.2343	-11.7606	-6.60639	-5.66366	-50.1631
R01255	proline racemase	-12.6526	-11.4804	-12.0253	-8.69057	-5.39599	-50.2449
R10657	ATP:alpha-D-Man-(1->2)-alpha-D-Man-(1->2)-alpha-D-Man-(1->3)-alpha-D-Man-(1->3)-[alpha-D-Man-(1->2)-alpha-D-Man-(1->2)-alpha-D-Man-(1->3)-alpha-D-Man-(1->3)]n-alpha-D-Man-(1->3)-alpha-D-Man-(1->3)-alpha-D-GlcNAc-diphospho-ditrans,octacis-undecaprenol 3-phosphotransferase	-11.894	-8.77974	-12.9267	-8.66651	-8.16946	-50.4365
R03223	2-methyl-4-amino-5-hydroxymethylpyrimidine-diphosphate:4-methyl-5-(2-phosphoethyl)-thiazole 2-methyl-4-aminopyridine-5-methenyltransferase	-12.9329	-11.6939	-8.1867	-8.58575	-9.58012	-50.9794
R03509	N-(5-phospho-beta-D-ribosyl)anthranilate ketol-isomerase	-22.3642	-15.2931	-26.6241	7.04383	6.23277	-51.0047
R07459	ATP:[sulfur-carrier protein] adenylyltransferase	-14.3708	-11.76	-15.5828	-6.53786	-2.92299	-51.1744
R00798	nitrite:acceptor oxidoreductase	-12.9185	-5.58979	-16.0115	-15.6022	-1.1205	-51.2425
R00947	alpha-D-glucose-1-phosphate phosphohydrolase	-15.0879	-13.5051	-13.5057	-4.86066	-4.36325	-51.3226
R01057	D-ribose 1,5-phosphomutase	-10.6968	-10.1313	-12.435	-10.8664	-7.39839	-51.5279
R03083	2-dehydro-3-deoxy-D-arabino-heptonate 7-phosphate phosphate-lyase (cyclyzing)	-16.7684	-15.5086	-15.5691	-0.677389	-3.12599	-51.6495
R01639	ATP:D-xylulose 5-phosphotransferase	-2.82034	-5.16244	-14.7561	-18.5348	-10.4003	-51.674
R00132	carbonate hydro-lyase (carbon-dioxide-forming);	-13.0914	-7.02635	-11.25	-12.0395	-8.41652	-51.8238
R00522	oxalate carboxy-lyase	-14.9969	-13.2657	-13.5468	-5.60732	-4.54688	-51.9635
R03193	UDP-N-acetylmuramate:L-alanine ligase (ADP-forming)	-17.8359	-13.3445	-14.57	-2.6443	-3.57479	-51.9694
R00150	ATP:carbamate phosphotransferase	-11.3383	-12.7417	-17.0829	-4.0049	-6.97703	-52.1448
R01154	acetyl-CoA:putrescine N-acetyltransferase	-13.8672	-12.1088	-12.7572	-7.27665	-6.15297	-52.1628
R04591	1-(5-phosphoribosyl)-5-amino-4-carboxyimidazole:L-aspartate ligase (ADP-forming)	-18.7607	-12.2197	-23.7248	0.534128	1.91049	-52.2605
R00189	deamido-NAD+:ammonia ligase (AMP-forming)	-13.692	-10.3101	-14.6312	-7.96482	-5.66394	-52.2621
R00977	5,6-dihydrouracil:NAD+ oxidoreductase	-15.6463	-13.8559	-14.0687	-4.98711	-4.0406	-52.5987
R05679	sn-glycerol-1-phosphate:NAD 2-oxidoreductase	-15.7767	-14.3388	-14.6996	-4.19113	-3.72193	-52.7281
R01255	proline racemase	-14.8469	-13.0355	-13.8178	-5.45772	-5.63358	-52.7914
R00406	succinyl-CoA:(S)-malate CoA-transferase	-20.0966	-17.0204	-18.5304	1.22433	1.58074	-52.8423
R10610	O-phospho-L-serine:thiocarboxy-[sulfur-carrier protein] 2-amino-2-carboxyethyltransferase	-11.6315	-10.3521	-11.7908	-9.90609	-9.4507	-53.1312
R00798	nitrite:acceptor oxidoreductase	-17.836	-15.7151	-16.1032	-0.391589	-3.26569	-53.3116
R00421	UDP-N-acetyl-D-glucosamine:NAD+ 6-oxidoreductase	-16.3108	-14.2754	-25.5049	-1.98057	4.50111	-53.5706
R09859	cholest-4-en-3-one,NADH:oxygen oxidoreductase (26-hydroxylating)	-13.2738	-12.1015	-12.4782	-8.4739	-7.58132	-53.9088
R00875	D-glucitol:NAD+ 2-oxidoreductase	-16.9643	-14.5031	-15.5246	-2.88327	-4.14048	-54.0158
R04519	[poly-N-acetyl-D-glucosaminyl-(1->4)-(N-acetyl-D-muramoylpentapeptide)]-diphosphoundecaprenol:[N-acetyl-D-glucosaminyl-(1->4)-N-acetyl-D-muramoylpentapeptide]-diphosphoundecaprenol polysaccharidetransferase;	-11.7372	8.65834	-11.6694	-25.071	-14.2224	-54.0416
R10140	UDP-N-acetyl-2-amino-2-deoxy-alpha-D-glucuronate:NAD+ 3-oxidoreductase	-17.9369	-7.15683	-15.7199	-7.36452	-5.91031	-54.0884
R03817	plastoquinol:oxidized-plastocyanin oxidoreductase	-16.2212	-14.358	-15.5639	-3.38952	-4.70738	-54.2401
R01631	protocatechuate:oxygen 3,4-oxidoreductase (decyclizing)	-16.7593	-6.23096	-13.6152	-9.24943	-9.30072	-55.1556
R05789	(R)-2-phospho-3-sulfolactate phosphohydrolase	-17.0551	-16.0049	-15.0232	-3.14587	-3.99055	-55.2196
R02170	penicillin amidohydrolase	-19.9818	-13.6546	-13.8883	-2.94095	-4.89241	-55.3581
R04160	Annotation not found	-13.1017	-12.1696	-12.5486	-9.11646	-8.43271	-55.3692
R01361	(R)-3-hydroxybutanoate:NAD+ oxidoreductase	-19.6157	-17.3581	-18.5223	0.929575	-1.10855	-55.6751
R02472	(R)-pantoate:NADP+ 2-oxidoreductase	-17.2448	-7.03662	-6.4734	-13.9265	-11.0793	-55.7606
R09289	3-hydroxypropionate:NADP+ oxidoreductase	-15.3945	-13.7162	-14.3669	-6.59052	-6.05977	-56.1279
R00220	L-serine ammonia-lyase	-14.2384	-12.2864	-14.7141	-8.05605	-6.90313	-56.1981
R00945	5,10-methylenetetrahydrofolate:glycine hydroxymethyltransferase	-16.0926	-13.0305	-16.9176	-4.80001	-5.40633	-56.2469
R00229	acetate:CoA ligase (ADP-forming)	-18.531	-15.0445	-14.6242	-5.24259	-2.81515	-56.2575
R08058	5,6,7,8-tetrahydromethanopterin hydro-lyase (formaldehyde-adding, 5,10-methylenetetrahydromethanopterin-forming)	-13.919	-14.3833	-21.7915	-4.02115	-2.51261	-56.6275
R02231	cyclohexanone,NADPH:oxygen oxidoreductase (6-hydroxylating 1,2-lactonizing)	-16.1949	-13.6024	-15.6956	-6.29836	-4.97561	-56.7669
R00742	acetyl-CoA:carbon-dioxide ligase (ADP-forming)	-11.1932	-3.38373	-0.769914	-22.5522	-18.9435	-56.8425
R02536	phenylacetaldehyde:NAD+ oxidoreductase	-11.469	-10.5686	-11.5155	-13.9078	-9.41276	-56.8737
R01157	agmatine amidinohydrolase	-19.6146	-13.1616	-14.2788	-4.18513	-5.6468	-56.887
R00271	acetyl-CoA:2-oxoglutarate C-acetyltransferase (thioester-hydrolysing, carboxymethyl forming)	-16.3684	-14.8574	-15.087	-6.27174	-4.70685	-57.2914
R00955	UDP-glucose:alpha-D-galactose-1-phosphate uridylyltransferase	-15.6553	-13.897	-14.714	-7.06588	-5.98458	-57.3168
R10102	4-methylaminobutanoate:oxygen oxidoreductase (formaldehyde-forming);	-18.2304	-14.6261	-12.3907	-5.58135	-6.62402	-57.4526
R01761	L-arabinose aldose-ketose-isomerase	-15.0603	-13.6013	-13.6126	-7.8405	-7.38135	-57.4961
R04594	Annotation not found	-22.1051	-14.6718	-17.3633	1.09921	-4.99572	-58.0367
R09819	3-hydroxy-9,10-secoandrosta-1,3,5(10)-triene-9,17-dione,FMNH2:oxygen oxidoreductase	-16.9033	-15.5014	-16.1847	-4.73594	-4.75936	-58.0847
R07415	Annotation not found	-30.929	0.268305	-31.6608	3.94673	0.193856	-58.1809
R09292	(2R)-ethylmalonyl-CoA CoA-carbonylmutase	-19.2923	-15.4599	-20.9073	-1.92166	-0.665375	-58.2466
R00524	formamide amidohydrolase	-15.9009	-14.4641	-13.2335	-6.68236	-8.01188	-58.2927
R09947	(Z)-3-ureidoacrylate-peracid amidohydrolase	-18.0269	-15.0819	-15.1448	-6.96109	-3.33537	-58.5501
R00371	acetyl-CoA:glycine C-acetyltransferase	-14.3483	-12.9577	-13.1021	-8.47356	-9.67585	-58.5575
R01196	pyruvate:ferredoxin 2-oxidoreductase (CoA-acetylating)	-20.2086	-17.2844	-17.8026	-1.23449	-2.08812	-58.6182
R01724	5-phospho-alpha-D-ribose 1-diphosphate:nicotinate ligase (ADP, diphosphate-forming)	-15.0188	-11.5285	-12.1478	-8.95946	-11.2204	-58.8749
R05284	1,2-dichloroethane halidohydrolase	-15.6885	-13.1654	-11.2852	-10.6942	-8.44245	-59.2758
R07404	5-amino-1-(5-phospho-D-ribosyl)imidazole:carbon-dioxide ligase (ADP-forming)	-23.1463	-18.494	-20.7726	1.24545	1.60548	-59.562
R10002	6-carboxy-5,6,7,8-tetrahydropterin ammonia-lyase	-16.7786	-14.3859	-15.6772	-7.19086	-5.72775	-59.7602
R07675	L-galactose:NAD+ 1-oxidoreductase	-16.4683	-13.7105	-13.6118	-8.38911	-7.60276	-59.7825
R00405	succinate:CoA ligase (ADP-forming)	-30.5923	-12.9417	-32.5514	7.51627	8.71008	-59.859
R01242	3'-phosphoadenylylsulfate:phenol sulfotransferase	-14.7867	-12.6902	-14.3183	-9.55925	-8.61698	-59.9713
R11706	ATP:3-dehydro-L-erythronate 4-phosphotransferase	-20.026	-18.6531	-17.9988	-1.66436	-1.6748	-60.017
R03197	uroporphyrinogen-III carboxy-lyase	-17.8266	-10.7655	-17.3634	-10.2165	-4.31087	-60.4829
R09291	ethylmalonyl-CoA:NADP+ oxidoreductase (decarboxylating)	-17.2129	-11.8344	-15.6501	-8.27836	-8.34422	-61.3199
R06786	3-(3-hydroxyphenyl)propanoate,NADH:oxygen oxidoreductase (2-hydroxylating)	-18.3314	-13.9457	-13.8014	-6.89672	-8.44823	-61.4235
R02914	4,5-dihydro-4-oxo-5-imidazolepropanoate hydro-lyase	-16.675	-16.4471	-17.1699	-6.40849	-4.9457	-61.6461
R05180	S-adenosyl-L-methionine:precorrin-3B C17-methyltransferase	-18.2013	-15.9384	-17.0285	-4.6989	-5.88546	-61.7526
R01422	benzoate:CoA ligase (AMP-forming)	-16.1013	-14.5021	-14.508	-8.513	-8.65668	-62.2812
R04325	10-formyltetrahydrofolate:5'-phosphoribosylglycinamide formyltransferase	-17.8084	-12.1598	-16.2847	-11.5956	-4.51498	-62.3634
R09398	(2S)-lactyl-2-diphospho-5'-guanosine:7,8-didemethyl-8-hydroxy-5-deazariboflavin 2-phospho-L-lactate transferase	-18.6392	-15.9047	-16.0421	-5.86413	-6.48288	-62.933
R07613	LL-2,6-diaminoheptanedioate:2-oxoglutarate aminotransferase	-20.2904	-16.5818	-18.4261	-3.26675	-4.69545	-63.2604
R00291	UDP-glucose 4-epimerase;	-18.133	-13.1247	-13.2648	-9.56883	-9.50894	-63.6002
R09936	uracil,FMNH2:oxygen oxidoreductase (uracil hydroxylating, ring-opening)	-16.5961	-17.0444	-16.951	-6.38318	-6.73128	-63.7059
R00801	sucrose glucohydrolase	-17.732	-14.6389	-15.9008	-8.75303	-6.83034	-63.855
R06613	5,10-methylenetetrahydrofolate,NADPH:dUMP C-methyltransferase	-19.2819	-15.2155	-18.8503	-4.88186	-5.67854	-63.9081
R04567	(R)-3-hydroxytetradecanoly-[acyl-carrier-protein]:UDP-N-acetyl-glucosamine 3-O-(3-hydroxytetradecanoyl)transferase	-21.1603	-18.7796	-20.0207	-1.5132	-2.61804	-64.0918
R02397	4-trimethylammoniobutanoate,2-oxoglutarate:oxygen oxidoreductase (3-hydroxylating)	-16.6117	-14.8534	-15.6711	-9.15772	-7.89107	-64.1849
R01384	UDP-D-glucuronate carboxy-lyase (UDP-D-xylose-forming)	-22.4996	-19.3157	-20.7903	-3.26588	1.13033	-64.7411
R01086	2-(Nomega-L-arginino)succinate arginine-lyase (fumarate-forming)	-20.5328	-8.60076	-4.43036	-21.9854	-9.47579	-65.0251
R10832	4-O-beta-D-glucopyranosyl-D-gluconate:phosphate alpha-D-glucosyltransferase	-17.131	-10.8151	-20.7609	-7.92399	-8.77936	-65.4104
R00650	S-adenosyl-L-methionine:L-homocysteine S-methyltransferase	-18.893	-17.3877	-16.9818	-5.19329	-6.98335	-65.4392
R00946	5-methyltetrahydrofolate:L-homocysteine S-methyltransferase	-18.3144	-16.3161	-17.5351	-7.27363	-6.05086	-65.4901
R00694	L-phenylalanine:2-oxoglutarate aminotransferase	-22.514	-7.70645	-29.1849	-5.81695	-0.312696	-65.5349
R00006	pyruvate:pyruvate acetaldehydetransferase (decarboxylating);	-20.7585	-16.9586	-23.5636	-3.12609	-1.21102	-65.6178
R02852	D-2,6-diaminohexanoic acid 5,6-aminomutase	-18.767	-16.1389	-17.104	-7.20933	-6.64678	-65.866
R03027	(3R)-3-hydroxybutanoyl-CoA hydro-lyase	-19.2101	-14.3532	-19.1112	-7.88838	-5.39682	-65.9598
R02788	UDP-N-acetylmuramoyl-L-alanyl-D-glutamate:(L)-meso-2,6-diaminoheptanedioate gamma-ligase (ADP-forming);	-21.2857	-18.9814	-24.755	-0.371029	-0.736614	-66.1296
R04020	indole-3-acetamide hydro-lyase	-21.2337	-18.876	-21.8799	-2.07891	-2.5883	-66.6567
R00803	sucrose:phosphate alpha-D-glucosyltransferase	-16.5733	-14.7525	-14.9543	-12.3075	-8.12051	-66.7081
R00667	L-ornithine:2-oxo-acid aminotransferase	-17.3863	-15.0687	-15.0107	-10.6254	-8.95827	-67.0494
R00233	malonyl-CoA carboxy-lyase (acetyl-CoA-forming)	-22.9755	-20.3743	-21.4351	-0.626153	-1.84403	-67.2551
R01015	D-glyceraldehyde-3-phosphate aldose-ketose-isomerase	-17.399	-11.2876	-0.624796	-19.1341	-18.8731	-67.3185
R02361	(1->4)-alpha-D-galacturonan reducing-end-disaccharide-lyase	-18.2471	-16.584	-16.7401	-9.87731	-6.08463	-67.5332
R01287	O-acetyl-L-homoserine:hydrogen sulfide S-(3-amino-3-carboxypropyl)transferase;	-20.7744	-18.8089	-19.0464	-4.53919	-4.58484	-67.7537
R01625	CoA:apo-[acyl-carrier-protein] pantetheinephosphotransferase	-21.9587	-17.5665	-24.898	-5.09539	1.59388	-67.9248
R01071	1-(5-phospho-D-ribosyl)-ATP:diphosphate phospho-alpha-D-ribosyl-transferase	-15.1229	-13.66	-23.023	-8.05746	-8.39102	-68.2544
R00396	L-alanine:NAD+ oxidoreductase (deaminating)	-53.4829	-5.7816	-49.2522	21.9865	17.9623	-68.5679
R00190	AMP:diphosphate phospho-D-ribosyltransferase	-20.6066	-17.5979	-16.9873	-8.81207	-4.67225	-68.6761
R02991	4-carboxymethylbut-3-en-4-olide enol-lactonohydrolase	-15.7414	-11.6941	-16.3264	-14.034	-11.0561	-68.852
R04138	3-methylcrotonoyl-CoA:carbon-dioxide ligase (ADP-forming)	-17.0552	-9.64495	-26.2366	-11.8127	-4.3356	-69.0851
R09283	2-methylfumaryl-CoA 1,4-CoA-mutase	-26.2226	-21.7655	-21.0706	0.976317	-1.15635	-69.2387
R10667	S-adenosyl-L-methionine:3-[(1-carboxyvinyl)-oxy]benzoate adenosyltransferase (bicarbonate-hydrolysing, 6-amino-6-deoxyfutalosine-forming)	-16.322	-14.0834	-15.8144	-11.1483	-11.9402	-69.3084
R01586	L-glutamate:methylamine 1,3-dicarboxypropyltransferase (N-methyl-L-glutamate-forming)	-19.9425	-17.6037	-18.4331	-7.10055	-6.2845	-69.3643
R01122	delta2-isopentenyl-diphosphate:tRNA isopentenyltransferase	-19.2642	-16.8122	-19.3716	-6.38467	-7.65624	-69.4889
R09597	L-lysine:[tRNA(Ile2)]-cytidine34 ligase (AMP-forming)	-23.4587	-21.6692	-23.0315	0.221116	-1.63924	-69.5775
R05149	S-adenosyl-L-methionine:1-precorrin-6Y C5,15-methyltransferase (C-12-decarboxylating)	-21.4453	-19.0117	-20.3732	-3.5968	-5.20926	-69.6362
R01238	4-hydroxybenzoate carboxy-lyase (phenol-forming)	-22.9844	-16.2019	-21.5382	-4.79723	-4.24169	-69.7634
R00008	4-hydroxy-4-methyl-2-oxoglutarate pyruvate-lyase (pyruvate-forming)	-17.1199	-15.4419	-15.9276	-11.9834	-9.7761	-70.2488
R01776	acetyl-CoA:L-homoserine O-acetyltransferase	-21.4471	-18.3578	-16.9914	-7.96194	-5.67682	-70.4352
R09330	Annotation not found	-22.1326	-19.6407	-20.7201	-1.9852	-6.14057	-70.6192
R01101	melibiose galactohydrolase	-17.7661	-15.1049	-17.4804	-10.5841	-9.98365	-70.9192
R01056	D-ribose-5-phosphate aldose-ketose-isomerase	-26.1615	-21.1246	-12.4258	-5.0184	-6.23213	-70.9624
R00126	ADP:ATP adenylyltransferase	-22.5159	-19.9107	-22.431	-2.45752	-3.72771	-71.0428
R01658	dimethylallyl-diphosphate:isopentenyl-diphosphate dimethylallyltranstransferase	-23.2111	-18.4948	-20.7776	-4.13973	-5.12225	-71.7455
R00200	ATP:pyruvate 2-O-phosphotransferase	-17.4624	-10.5987	-19.5906	-14.1568	-10.0121	-71.8205
R00022	chitobiose N-acetylglucosaminohydrolase	-19.7185	-18.2268	-15.4059	-10.6282	-8.21153	-72.191
R03896	(R)-2-methylmalate hydro-lyase (2-methylmaleate-forming)	-19.5805	-16.8723	-18.4558	-9.71781	-7.67144	-72.2979
R00519	formate:NAD+ oxidoreductase	-23.9103	-17.4615	-19.4958	-6.17822	-5.43993	-72.4857
R02991	4-carboxymethylbut-3-en-4-olide enol-lactonohydrolase	-20.7719	-18.2394	-19.4421	-7.48008	-6.59978	-72.5334
R00401	alanine racemase	-22.0476	-18.5428	-20.3231	-8.455	-3.73312	-73.1017
R01398	carbamoyl-phosphate:L-ornithine carbamoyltransferase	-22.558	-21.7769	-23.537	-4.56441	-0.99968	-73.4359
R04405	5-methyltetrahydropteroyltri-L-glutamate:L-homocysteine S-methyltransferase	-18.0485	-6.6743	-6.61659	-22.9429	-19.2345	-73.5168
R00513	ATP:cytidine 5'-phosphotransferase	-26.4918	-23.159	-25.4121	2.20897	-0.813739	-73.6676
R01632	protocatechuate:oxygen 4,5-oxidoreductase (decyclizing)	-19.8402	-14.9176	-27.8993	-6.00099	-5.32613	-73.9842
R01800	CDP-diacylglycerol:L-serine 3-phosphatidyltransferase	-18.192	-12.9973	-26.1673	-9.53126	-7.24511	-74.133
R00623	primary_alcohol:NAD+ oxidoreductase	-20.9452	-16.6815	-19.7702	-10.265	-6.48614	-74.148
R01856	dGTP triphosphohydrolase	-18.6605	-16.6207	-19.3171	-11.0562	-8.80713	-74.4616
R08057	GTP:GTP guanylyltransferase	-18.5206	-17.0997	-27.5401	-5.10261	-6.46878	-74.7318
R08692	GDP-D-mannuronate:poly(beta-D-mannuronate) beta-D-mannuronyltransferase	-19.4149	-17.0458	-16.1611	-13.4332	-8.90082	-74.9558
R01867	(S)-dihydroorotate:fumarate oxidoreductase	-25.5612	-22.3738	-23.7532	-1.64487	-1.63093	-74.964
R00194	S-adenosyl-L-homocysteine homocysteinylribohydrolase	-23.2894	-20.1644	-21.3211	-4.43312	-6.03172	-75.2396
R04144	5-phospho-D-ribosylamine:glycine ligase (ADP-forming)	-25.9536	-25.2952	-24.2182	0.517882	-0.420819	-75.3699
R00691	L-arogenate hydro-lyase (decarboxylating; L-phenylalanine-forming)	-20.9095	-17.3847	-19.7637	-9.35926	-7.97145	-75.3886
R02269	5,6-dihydrouracil amidohydrolase	-19.2711	-15.4249	-16.484	-12.4841	-12.3179	-75.982
R01492	ATP:cob(I)alamin Co-beta-adenosyltransferase	-23.7497	-18.8003	-24.6965	-3.259	-5.55784	-76.0633
R04420	5-methylthio-5-deoxy-D-ribose-1-phosphate ketol-isomerase	-29.0395	-21.6772	-30.1519	2.01657	2.18021	-76.6718
R01768	hypoxanthine:NAD+ oxidoreductase	-23.2097	-11.3331	-6.81346	-22.9949	-12.5776	-76.9288
R01183	myo-inositol:NAD+ 2-oxidoreductase	-21.5268	-17.9168	-21.0628	-8.09574	-8.39919	-77.0012
R02519	homogentisate:oxygen 1,2-oxidoreductase (decyclizing)	-22.3813	-19.0135	-16.8151	-9.59734	-9.78417	-77.5913
R01459	cholesterol:oxygen oxidoreductase	-21.1681	-18.1762	-18.7156	-10.1104	-9.47413	-77.6443
R00238	acetyl-CoA:acetyl-CoA C-acetyltransferase	-21.4568	-20.6157	-20.9976	-6.16345	-8.59677	-77.8304
R02100	dUTP nucleotidohydrolase	-20.1704	-17.3429	-14.7814	-14.8477	-10.8696	-78.0122
R00891	L-serine hydro-lyase (adding hydrogen sulfide, L-cysteine-forming)	-18.4227	-11.1584	-17.0268	-15.4705	-16.3368	-78.4153
R00396	L-alanine:NAD+ oxidoreductase (deaminating)	-22.1924	-19.3072	-16.626	-10.6214	-10.0317	-78.7787
R01011	ATP:glycerone phosphotransferase	-19.8034	-22.1121	-14.9822	-9.81038	-12.247	-78.955
R00868	D-mannitol:NAD+ 2-oxidoreductase	-24.5635	-22.3494	-21.1123	-7.15876	-4.18452	-79.3684
R08871	acetyl-CoA:demethylphosphinothricin N-acetyltransferase	-20.3521	-17.7452	-19.0341	-11.4204	-10.9126	-79.4644
R00623	primary_alcohol:NAD+ oxidoreductase	-38.6709	-20.0993	-29.7971	-2.9366	11.3078	-80.1961
R00943	formate:tetrahydrofolate ligase (ADP-forming)	-22.2357	-18.861	-21.3331	-7.88886	-10.2262	-80.5448
R06513	dTDPglucose 4,6-hydro-lyase	-18.2566	-14.0856	-18.6283	-16.6483	-12.9812	-80.6
R00944	10-formyltetrahydrofolate amidohydrolase	-24.5739	-20.36	-20.7419	-8.407	-6.60465	-80.6874
R00134	formate:NADP+ oxidoreductase	-23.2649	-19.1231	-20.1555	-10.312	-8.23015	-81.0857
R07013	(1R,2S)-naphthalene 1,2-oxide hydrolase	-19.2891	-18.7412	-24.7173	-8.57258	-9.81831	-81.1385
R01939	L-2-aminoadipate:2-oxoglutarate aminotransferase	-19.5333	-12.0342	-15.8701	-16.5479	-17.2279	-81.2134
R03460	phosphoenolpyruvate:3-phosphoshikimate 5-O-(1-carboxyvinyl)-transferase	-26.1407	-17.572	-35.3306	-3.30016	0.244069	-82.0994
R01320	S-adenosyl-L-methionine:phosphatidyl-N-dimethylethanolamine N-methyltransferase	-26.2727	-15.946	-24.5677	-7.7268	-7.70473	-82.2179
R04173	3-phosphoserine:2-oxoglutarate aminotransferase	-24.3419	-15.4342	-24.031	-11.3493	-7.20509	-82.3614
R04311	1-acyl-glycerone-3-phosphate:long-chain-alcohol O-3-phospho-2-oxopropanyltransferase	-23.9343	-21.4046	-13.2129	-11.6121	-12.3352	-82.4992
R01737	ATP:D-gluconate 6-phosphotransferase	-24.4189	-20.4744	-21.4689	-8.40208	-7.81816	-82.5824
R00178	S-adenosyl-L-methionine carboxy-lyase [S-adenosyl 3-(methylsulfanyl)propylamine-forming]	-24.2958	-17.8866	-23.7588	-8.71297	-8.39671	-83.0509
R09978	7-carboxy-7-carbaguanine:ammonia ligase (ADP-forming)	-24.5335	-19.5609	-21.2125	-8.01968	-10.1226	-83.4492
R04095	3-methylbutanoyl-CoA:electron-transfer flavoprotein 2,3-oxidoreductase	-24.4879	-21.4651	-22.9904	-6.88239	-7.68494	-83.5108
R02539	phenylacetate:CoA ligase	-13.9062	-9.97117	-9.34567	-25.8169	-24.6091	-83.649
R01799	CTP:phosphatidate cytidyltransferase	-25.222	-19.089	-22.342	-10.0918	-7.17763	-83.9224
R00924	Annotation not found	-20.2433	-18.484	-19.2934	-15.268	-10.781	-84.0695
R03232	protein-N(pi)-phosphohistidine:D-fructose 1-phosphotransferase	-35.3288	-6.298	22.3603	-38.3998	-26.9917	-84.6581
R02108	1,4-alpha-D-glucan glucanohydrolase	-21.496	-10.5619	-17.8588	-19.2578	-15.7553	-84.9299
R00196	(S)-lactate:ferricytochrome-c 2-oxidoreductase	-22.1766	-19.523	-18.8689	-13.0969	-11.606	-85.2714
R03254	phosphoenolpyruvate:D-arabinose-5-phosphate C-(1-carboxyvinyl)transferase (phosphate-hydrolysing, 2-carboxy-2-oxoethyl-forming);	-29.1598	-25.8174	-27.4364	-1.21647	-2.37909	-86.0091
R02427	D-xylono-1,5-lactone lactonohydrolase	-23.8231	-19.8678	-18.2892	-11.7788	-12.9462	-86.7051
R00182	AMP phosphoribohydrolase	-27.7315	-14.3755	-29.9576	-12.3991	-3.29515	-87.7589
R01169	S-adenosyl-L-methionine:L-histidine Nalpha-methyltransferase	-22.6848	-17.265	-25.5717	-13.7336	-9.12684	-88.382
R11582	CTP:molybdenum cofactor cytidylyltransferase	-25.6846	-21.3695	-20.7107	-11.13	-9.66097	-88.5558
R01074	biotin:CoA ligase (AMP-forming);	-24.801	-19.4171	-26.6293	-12.0159	-6.44684	-89.3101
R03026	(S)-3-hydroxybutanoyl-CoA hydro-lyase	-24.002	-21.2361	-22.339	-10.5735	-11.7193	-89.87
R03662	L-serine:tRNA(Ser) ligase (AMP-forming)	-31.6647	-22.2821	-29.446	-3.71062	-3.32129	-90.4247
R01942	S-adenosyl-L-methionine:caffeoyl-CoA 3-O-methyltransferase	-25.6412	-22.805	-24.316	-9.09594	-8.64324	-90.5013
R01876	uridine:phosphate alpha-D-ribosyltransferase	-24.1417	-25.0019	-25.3559	-7.58262	-8.4742	-90.5563
R00703	(S)-lactate:NAD+ oxidoreductase	-29.7352	-25.4306	-27.2021	-5.19524	-3.04567	-90.6088
R01676	guanine aminohydrolase	-26.219	-23.0992	-21.9572	-10.3982	-9.13471	-90.8083
R02110	1,4-alpha-D-glucan:1,4-alpha-D-glucan 6-alpha-D-(1,4-alpha-D-glucano)-transferase	-30.9561	-24.2562	-30.6061	-3.98991	-1.07796	-90.8862
R03751	epsilon-caprolactone lactonohydrolase	-25.0647	-20.2179	-26.0161	-11.1584	-9.21987	-91.677
R02240	ATP:1,2-diacylglycerol 3-phosphotransferase	-23.4793	-17.0348	-25.2557	-14.0809	-12.082	-91.9327
R01357	acetoacetate:CoA ligase (AMP-forming)	-29.1843	-16.087	-29.8269	-6.0284	-11.1665	-92.2931
R03940	10-formyltetrahydrofolate:L-methionyl-tRNA N-formyltransferase	-30.8444	-14.9449	-32.8153	-10.6309	-3.20355	-92.4391
R00089	ATP diphosphate-lyase (cyclizing; 3',5'-cyclic-AMP-forming)	-32.6325	-1.95768	-42.4776	-13.9984	-2.02545	-93.0917
R00519	formate:NAD+ oxidoreductase	-20.503	-15.2021	-19.5404	-22.222	-16.0001	-93.4675
R01406	long-chain-fatty-acid:[acyl-carrier-protein] ligase (AMP-forming)	-34.2095	-26.727	-28.2	-3.93397	-0.431264	-93.5017
R03893	4-carboxymethylenebut-2-en-4-olide lactonohydrolase	-11.6511	2.67437	-1.76617	-45.2763	-38.0302	-94.0494
R03472	5-amino-1-(5-phospho-D-ribosyl)imidazole formate-lyase (decarboxylating, 4-amino-2-methyl-5-phosphomethylpyrimidine-forming)	-37.5602	-26.4907	-29.5548	-3.82487	3.08845	-94.3422
R05032	UDP-N-acetyl-D-glucosamine:undecaprenyl-diphospho-N-acetylmuramoyl-L-alanyl-gamma-D-glutamyl-meso-2,6-diaminopimeloyl-D-alanyl-D-alanine 4-beta-N-acetylglucosaminlytransferase	-33.2851	-29.6006	-33.3095	0.269889	1.45137	-94.474
R04587	UDP-3-O-[(3R)-3-hydroxymyristoyl]-N-acetylglucosamine amidohydrolase	-36.1881	-23.2559	-36.5063	-0.798763	2.03295	-94.7161
R09738	butanoyl-CoA:NADP+ 2,3-oxidoreductase	-31.8619	-25.7245	-30.3032	-5.89051	-1.28697	-95.0671
R00619	ATP:thiamine diphosphotransferase	-24.1938	-21.4845	-22.7646	-15.0498	-13.0534	-96.5462
R03317	UDP-N-acetyl-alpha-D-mannosamine:NAD+ 6-oxidoreductase	-26.3971	-22.5944	-25.2091	-12.8731	-9.51057	-96.5844
R03313	L-glutamate-5-semialdehyde:NADP+ 5-oxidoreductase (phosphorylating)	-32.5553	-23.0967	-33.087	-3.99367	-3.9692	-96.7019
R00623	primary_alcohol:NAD+ oxidoreductase	-28.298	-25.4728	-26.252	-8.81577	-8.3185	-97.1571
R00291	UDP-glucose 4-epimerase;	-20.5779	-14.8649	-18.6329	-22.1189	-21.0131	-97.2077
R11705	O-phospho-L-serine:L-glutamate N-(2S)-2-amino-2-carboxyethyltransferase	-23.3047	-20.1809	-23.1953	-16.8282	-14.271	-97.7801
R00987	L-kynurenine hydrolase	-30.2387	-24.2848	-22.4679	-8.0791	-12.8367	-97.9072
R07459	ATP:[sulfur-carrier protein] adenylyltransferase	-34.0723	-17.8895	-10.6755	-21.5754	-13.7062	-97.919
R00259	acetyl-CoA:L-glutamate N-acetyltransferase	-29.6823	-26.3579	-32.143	-3.94696	-5.85567	-97.9858
R00344	pyruvate:carbon-dioxide ligase (ADP-forming)	-29.3562	-25.5197	-26.9834	-7.61697	-9.37872	-98.855
R03458	5-amino-6-(5-phosphoribitylamino)uracil:NADP+ 1'-oxidoreductase	-33.8602	-30.5366	-32.3009	-0.481518	-1.7303	-98.9095
R00130	ATP:dephospho-CoA 3'-phosphotransferase	-28.7839	-22.3535	-26.1216	-13.3242	-8.7982	-99.3814
R01355	2,3-dimethylmalate pyruvate-lyase	-25.7022	-22.8515	-24.0434	-14.533	-12.2557	-99.3858
R00669	N2-acetyl-L-ornithine amidohydrolase	-28.0212	-24.0386	-22.444	-12.284	-12.638	-99.4259
R01645	4-hydroxy-2-oxo-heptandioate succinate-semialdehyde-lyase (pyruvate-forming)	-31.0821	-27.197	-30.2849	-5.06451	-7.21951	-100.848
R02728	beta-D-glucose 1-phosphate 1,6-phosphomutase	-35.8362	-29.6116	-26.497	-4.31721	-4.91375	-101.176
R01061	D-glyceraldehyde-3-phosphate:NAD+ oxidoreductase (phosphorylating)	-34.3154	-23.5141	-25.2465	-13.8787	-4.39407	-101.349
R04266	CDP-3,6-dideoxy-D-glucose 2-epimerase	-35.008	-13.7196	-17.6696	-25.4625	-9.70956	-101.569
R00332	ATP:GMP phosphotransferase	-26.2706	-14.4703	-27.7981	-20.2181	-12.8813	-101.638
R08946	ADP-glucose: D-glucose 1-alpha-D-glucosyltransferase	-34.718	-20.9012	-20.3401	-17.1623	-9.32204	-102.444
R10159	adrenodoxin:NADP+ oxidoreductase	-37.1935	-28.8142	-38.8905	2.07908	0.15396	-102.665
R03647	L-aspartate:tRNAAsp ligase (AMP-forming)	-25.5552	-23.6561	-21.6908	-16.4363	-16.0124	-103.351
R01976	(S)-3-hydroxybutanoyl-CoA:NADP+ oxidoreductase	-33.7156	-25.6514	-33.7005	-5.02209	-5.72627	-103.816
R00183	adenosine 5'-monophosphate phosphohydrolase	-32.2578	-25.3451	-14.1608	-16.328	-16.7432	-104.835
R03458	5-amino-6-(5-phosphoribitylamino)uracil:NADP+ 1'-oxidoreductase	-31.0384	-21.3978	-19.845	-19.763	-13.2284	-105.273
R01715	chorismate pyruvatemutase	-31.6719	-27.8098	-30.408	-7.59252	-8.36358	-105.846
R00239	ATP:L-glutamate 5-phosphotransferase	-29.6598	-21.3046	-29.3752	-13.5624	-12.0948	-105.997
R04072	dolichyl-beta-D-mannosyl-phosphate:protein-serine O-D-mannosyltransferase	-30.6912	-28.6055	-31.9998	-8.90085	-6.55735	-106.755
R01482	D-glucuronate aldose-ketose-isomerase	-33.8404	-26.8894	-27.6667	-11.3381	-7.04089	-106.776
R00190	AMP:diphosphate phospho-D-ribosyltransferase	-29.0348	-25.2459	-26.9158	-12.7951	-12.8882	-106.88
R02656	gentisate:oxygen 1,2-oxidoreductase (decyclizing)	-28.2257	-25.6801	-25.8864	-12.8957	-14.7656	-107.454
R01212	L-valine:NADP+ oxidoreductase (deaminating)	-27.5162	-22.3451	-20.3474	-19.2002	-18.2139	-107.623
R04035	phosphoribosyl-ATP pyrophosphohydrolase	-32.4591	-29.6633	-29.6617	-7.95093	-8.73673	-108.472
R00086	ATP phosphohydrolase	-46.7949	22.0852	-38.7133	-29.8229	-15.4692	-108.715
R00732	L-arogenate:NAD+ oxidoreductase	-33.7261	-30.1044	-31.243	-5.72284	-8.15511	-108.951
R10806	S-adenosyl-L-methionine:[protein]-L-glutamine (N5-glutamine)-methyltransferase	-29.6271	-24.8118	-22.866	-18.0673	-13.8038	-109.176
R03026	(S)-3-hydroxybutanoyl-CoA hydro-lyase	-30.6575	-22.3243	-31.711	-11.3206	-13.2076	-109.221
R09397	GTP:2-phospho-L-lactate guanylyltransferase	-29.5114	-25.3754	-24.6742	-16.646	-13.0978	-109.305
R02108	1,4-alpha-D-glucan glucanohydrolase	-32.3001	-25.751	-23.654	-16.5067	-12.1865	-110.398
R04365	succinyl-CoA:2,3,4,5-tetrahydropyridine-2,6-dicarboxylate N-succinyltransferase	-34.4846	-27.8472	-37.1001	-5.34177	-5.93749	-110.711
R00277	pyridoxamine-5'-phosphate:oxygen oxidoreductase (deaminating)	-30.4801	-26.5358	-31.0765	-13.0255	-9.86974	-110.988
R01334	2-phosphoglycolate phosphohydrolase	-29.4983	-19.4848	-25.1829	-20.9725	-16.1232	-111.262
R01513	3-phospho-D-glycerate:NAD+ 2-oxidoreductase	-23.5908	-13.5563	-8.05197	-40.9262	-26.5595	-112.685
R02291	L-aspartate-4-semialdehyde:NADP+ oxidoreductase (phosphorylating)	-46.0968	-25.5483	-49.5753	-0.117863	7.70822	-113.63
R05453	acetophenone:carbon-dioxide ligase (ADP-forming)	-27.0935	-24.095	-25.2381	-17.2363	-20.0638	-113.727
R01819	D-mannose-6-phosphate aldose-ketose-isomerase	-30.2967	-24.7224	-23.6108	-19.8276	-15.5083	-113.966
R00382	(deoxyribonucleotide)n:5'-phospho-(deoxyribonucleotide)m ligase (AMP-forming, NMN-forming)	-33.4103	-14.117	-14.2343	-36.2734	-16.226	-114.261
R01025	choline:acceptor 1-oxidoreductase	-40.9633	-35.3496	-39.4783	6.02495	-5.28673	-115.053
R01801	CDP-diacylglycerol:sn-glycerol-3-phosphate 3-phosphatidyltransferase	-35.1389	-26.588	-34.924	-9.49224	-9.12341	-115.267
R01127	IMP 1,2-hydrolase (decyclizing)	-34.2108	-29.4333	-34.8767	-13.8153	-5.33941	-117.675
R02017	2'-deoxyadenosine 5'-diphosphate:oxidized-thioredoxin 2'-oxidoreductase	-46.1705	-9.84788	-66.1442	-1.32591	5.72929	-117.759
R00761	D-fructose-6-phosphate D-erythrose-4-phosphate-lyase (adding phosphate; acetyl-phosphate-forming)	-33.1767	-29.277	-25.1994	-15.5236	-14.7001	-117.877
R01402	S-methyl-5'-thioadenosine:phosphate S-methyl-5-thio-alpha-D-ribosyl-transferase	-33.4025	-27.9762	-24.8177	-16.2419	-16.4113	-118.85
R01185	1D-myo-inositol 1-phosphate phosphohydrolase	-42.4883	-27.4425	-28.6918	-12.0056	-8.58987	-119.218
R10247	1-deoxy-D-xylulose 5-phosphate:thiol sulfurtransferase	-37.2763	-31.5794	-30.8488	-10.7217	-8.85552	-119.282
R00602	methanol:hydrogen-peroxide oxidoreductase	-41.2232	-2.74443	-86.4948	-7.10992	18.2547	-119.318
R01824	maltodextrin 1-alpha-D-glucosylmutase	-40.8365	-26.8737	-34.802	-11.7837	-5.40452	-119.7
R07839	4-oxalomesaconate keto---enol-isomerase	-29.4382	-26.4332	-27.7017	-18.3847	-18.0463	-120.004
R00988	N-formylanthranilate amidohydrolase	-33.3056	-31.0515	-29.4404	-12.8329	-13.3789	-120.009
R00582	O-phospho-L-serine phosphohydrolase	-32.5523	-26.075	-31.6473	-16.1874	-14.1675	-120.63
R03066	6-(hydroxymethyl)-7,8-dihydropterin:4-aminobenzoate 2-amino-4-hydroxydihydropteridine-6-methenyltransferase	-34.4876	-28.8594	-31.7273	-12.4741	-13.2389	-120.787
R00756	ATP:D-fructose-6-phosphate 1-phosphotransferase	-27.6608	-27.0026	-23.986	-21.6438	-20.5477	-120.841
R08572	ATP:(R)-glycerate 2-phosphotransferase	-34.9715	-28.2558	-30.3817	-15.6719	-11.9403	-121.221
R09399	L-glutamate:coenzyme F420-0 ligase (GDP-forming)	-37.7568	-31.3626	-32.619	-9.27205	-10.4844	-121.495
R07229	ferricytochrome c:selenite oxidoreductase	-34.8901	-30.9693	-32.761	-9.91086	-13.1779	-121.709
R01771	ATP:L-homoserine O-phosphotransferase	-31.0011	-27.2373	-27.3842	-19.1757	-17.0704	-121.869
R00462	L-lysine carboxy-lyase (cadaverine-forming)	-29.8743	-25.8399	-24.8475	-24.4998	-16.9761	-122.038
R01230	xanthosine-5'-phosphate:ammonia ligase (AMP-forming)	-37.9316	-23.3292	-39.2107	-13.7302	-8.56144	-122.763
R00006	pyruvate:pyruvate acetaldehydetransferase (decarboxylating);	-32.8671	-27.0093	-25.2381	-20.838	-16.9693	-122.922
R01494	N-acylsphingosine amidohydrolase	-32.987	-29.0728	-30.0893	-16.474	-14.4069	-123.03
R03051	2,3-dihydroxy-3-methylbutanoate:NADP+ oxidoreductase (isomerizing)	-34.4915	-29.8976	-27.6706	-18.7282	-14.4666	-125.255
R09396	Annotation not found	-35.9579	-31.5078	-38.9359	-8.80715	-10.0907	-125.299
R03998	anthranilyl-CoA,NADH:oxygen oxidoreductase (de-aromatizing)	-33.6018	-27.1267	-28.531	-19.3295	-16.9383	-125.527
R02765	methylmalonyl-CoA epimerase	-45.9689	-39.3174	-42.3794	0.038162	2.01184	-125.616
R03191	UDP-N-acetylmuramate:NADP+ oxidoreductase	-32.5909	-28.7467	-29.9561	-18.7007	-15.6326	-125.627
R04030	O-succinylbenzoate:CoA ligase (AMP-forming)	-29.04	-25.4718	-26.7089	-22.8828	-22.584	-126.688
R02540	2-phenylacetamide amidohydrolase	-35.3209	-31.8895	-30.474	-14.6578	-14.4368	-126.779
R04988	S-adenosyl-L-methionine:3-(all-trans-octaprenyl)benzene-1,2-diol 2-O-methyltransferase	-42.9734	-13.6949	-43.7125	-14.7083	-11.7837	-126.873
R00135	Annotation not found	-36.4297	-27.3016	-33.1795	-15.63	-14.6613	-127.202
R01714	5-O-(1-carboxyvinyl)-3-phosphoshikimate phosphate-lyase (chorismate-forming)	-38.8468	-26.9028	-38.3745	-11.1271	-12.4209	-127.672
R02059	N-acetyl-D-glucosamine-6-phosphate amidohydrolase	-24.6723	-26.9702	-49.9601	-15.7867	-10.9839	-128.373
R03035	ATP:pantetheine-4'-phosphate adenylyltransferase	-35.8728	-28.9748	-26.9657	-21.4441	-17.4677	-130.725
R01498	D-glucosyl-N-acylsphingosine glucohydrolase	-30.6804	-19.1414	-31.4633	-28.2092	-21.6087	-131.103
R00021	L-glutamate:ferredoxin oxidoreductase (transaminating)	-41.1362	-28.085	-53.3401	-10.2802	1.58137	-131.26
R01624	acetyl-CoA:[acyl-carrier-protein] S-acetyltransferase	-33.2916	-30.3013	-24.3442	-22.2328	-21.0903	-131.26
R04640	N-(5'-phospho-D-ribosylformimino)-5-amino-1- (5''-phospho-D-ribosyl)-4-imidazolecarboxamide ketol-isomerase;	-40.4112	-37.5859	-39.916	-4.80543	-8.66083	-131.379
R00566	L-arginine carboxy-lyase (agmatine-forming)	-38.5583	-34.5229	-41.1748	-10.8253	-6.56333	-131.645
R01404	acyl-[acyl-carrier protein]:NADP+ oxidoreductase	-40.822	-35.2283	-32.2594	-12.0496	-12.0205	-132.38
R06620	D-glucose:ubiquinone oxidoreductase	-41.0683	-37.4785	-40.3463	-8.18023	-5.43777	-132.511
R00420	UDP-N-acetyl-D-glucosamine 2-epimerase	-42.618	-33.408	-38.1034	-11.9314	-7.00679	-133.068
R00214	(S)-malate:NAD+ oxidoreductase (decarboxylating)	-32.8158	-31.2578	-27.641	-23.2633	-18.1056	-133.084
R11702	GDP-alpha-D-mannose:1-phosphatidyl-1D-myo-inositol 2-alpha-D-mannosyltransferase (configuration-retaining)	-40.7016	-29.7907	-21.9261	-20.5158	-20.6379	-133.572
R01372	phenylpyruvate:oxygen oxidoreductase (hydroxylating,decarboxylating)	-51.1431	-25.7877	-38.5715	-10.7264	-7.65347	-133.882
R04018	acylneuraminyl hydrolase	-39.8209	-35.0295	-41.2445	-9.34845	-8.58682	-134.03
R00124	ATP:ADP phosphatransferase	-42.6787	-32.3054	-31.7932	-16.3481	-11.6289	-134.754
R00965	orotidine-5'-phosphate carboxy-lyase (UMP-forming)	-39.0788	-34.9785	-33.2175	-16.6849	-11.2857	-135.245
R03655	L-histidine:tRNA(His) ligase (AMP-forming)	-39.5355	-33.3226	-33.1614	-15.1978	-14.4483	-135.666
R00137	ATP:nicotinamide-nucleotide adenylyltransferase	-38.5897	-34.2135	-37.5241	-12.4455	-13.0129	-135.786
R00908	beta-alanine:2-oxoglutarate aminotransferase	-42.1593	-39.5049	-22.7785	-16.6766	-14.8855	-136.005
R07405	5-carboxyamino-1-(5-phospho-D-ribosyl)imidazole carboxymutase	-38.702	-32.3286	-36.5878	-15.8487	-12.7411	-136.208
R10648	L-threonylcarbamoyladenylate:adenine in tRNA N6-L-threonylcarbamoyltransferase	-37.7723	-31.9393	-34.0248	-17.5458	-16.0674	-137.35
R02727	alpha,alpha-trehalose:orthophosphate beta-D-glucosyltransferase	-40.7513	-33.8477	-28.4374	-19.7791	-15.1012	-137.917
R01066	2-deoxy-D-ribose-5-phosphate acetaldehyde-lyase (D-glyceraldehyde-3-phosphate-forming)	-37.6448	-32.3067	-35.6987	-14.0401	-18.6847	-138.375
R09820	3-oxo-5,6-dehydrosuberyl-CoA semialdehyde:NADP+ oxidoreductase	-35.834	-33.028	-36.2554	-17.2213	-16.7767	-139.115
R04286	2-amino-4-hydroxy-6-(erythro-1,2,3-trihydroxypropyl) dihydropteridine triphosphate lyase	-39.568	-33.7837	-34.088	-16.6129	-15.2464	-139.299
R01528	6-phospho-D-gluconate:NADP+ 2-oxidoreductase (decarboxylating)	-34.5255	-25.8491	-34.6492	-26.5695	-17.8521	-139.446
R00472	acetyl-CoA:glyoxylate C-acetyltransferase (thioester-hydrolysing, carboxymethyl-forming);	-48.6235	-8.26615	-38.2064	-29.2327	-16.1154	-140.444
R00025	ethylnitronate:oxygen 2-oxidoreductase (nitrite-forming)	-45.9521	-30.313	-64.1045	-4.43953	2.11761	-142.692
R00762	D-fructose-1,6-bisphosphate 1-phosphohydrolase	-43.4084	-35.9293	-36.4677	-13.6767	-13.2544	-142.737
R00251	5-oxo-L-proline amidohydrolase (ATP-hydrolysing)	-40.9241	-36.4993	-40.4807	-13.4879	-11.7863	-143.178
R01015	D-glyceraldehyde-3-phosphate aldose-ketose-isomerase	-46.819	-42.945	-44.1178	-5.33484	-4.43806	-143.655
R04558	5-[(5-phospho-1-deoxy-D-ribulos-1-ylamino)methylideneamino]-1-(5-phospho-beta-D-ribosyl)imidazole-4-carboxamide D-erythro-1-(imidazol-4-yl)glycerol 3-phosphate-lyase (L-glutamine-hydrolysing; 5-amino-1-(5-phospho-beta-D-ribosyl)imidazole-4-carboxamide-forming)	-44.788	-33.1758	-50.1093	-7.55236	-9.12682	-144.752
R07461	[enzyme]-S-sulfanyl-L-cysteine:adenylyl-[sulfur-carrier protein] sulfurtransferase	-44.5858	-38.2793	-37.8473	-9.42939	-15.0359	-145.178
R00842	sn-glycerol-3-phosphate:NAD+ 2-oxidoreductase	-46.2956	-40.3722	-43.7331	-6.2405	-8.58169	-145.223
R00084	porphobilinogen:(4-[2-carboxyethyl]-3-[carboxymethyl]pyrrol-2-yl)methyltransferase (hydrolysing);	-45.2734	-34.298	-40.6351	-15.1915	-9.93234	-145.33
R00552	L-arginine iminohydrolase	-34.7277	-31.9181	-30.7545	-24.8327	-23.1635	-145.397
R00760	ATP:D-fructose 6-phosphotransferase	-41.1327	-35.6342	-40.7587	-16.2618	-11.7646	-145.552
R00717	glycolate:NAD+ oxidoreductase	-45.5231	-39.0354	-43.0763	-8.14962	-10.0576	-145.842
R00457	L-lysine:2-oxoglutarate 6-aminotransferase	-40.9524	-36.1004	-38.9445	-18.0713	-13.9978	-148.066
R01220	5,10-methylenetetrahydrofolate:NADP+ oxidoreductase	-39.2202	-27.9356	-35.6268	-25.8647	-19.4483	-148.096
R02322	nicotinamide-D-ribonucleotide amidohydrolase	-39.4739	-35.0996	-31.146	-24.1661	-18.5371	-148.423
R10339	(7,8-dihydropterin-6-yl)methyl-diphosphate:4-(beta-D-ribofuranosyl)aniline-5'-phosphate 6-hydroxymethyl-7,8-dihydropterintransferase	-47.2324	-37.4547	-42.2966	-11.0129	-10.5137	-148.51
R00256	L-glutamine amidohydrolase	-60.302	-20.0278	-67.7244	-8.59553	7.89292	-148.757
R00315	ATP:acetate phosphotransferase	-47.3537	-36.3031	-29.836	-19.0805	-16.2475	-148.821
R02487	glutaryl-CoA:electron-transfer flavoprotein 2,3-oxidoreductase (decarboxylating)	-51.8024	-39.7513	-35.715	-15.4087	-6.53288	-149.21
R01082	(S)-malate hydro-lyase (fumarate-forming)	-54.9114	-24.7895	-57.3364	-18.1155	5.93735	-149.215
R00858	hydrogen-sulfide:NADP+ oxidoreductase	-49.7805	-40.2975	-56.027	-3.286	0.0499624	-149.341
R00948	ATP:alpha-D-glucose-1-phosphate adenylyltransferase	-47.2324	-29.4735	-55.6296	-10.9577	-6.94636	-150.24
R07767	[protein]-N6-(octanoyl)-L-lysine:an [Fe-S] cluster scaffold protein carrying a [4Fe-4S]2+ cluster sulfurtransferase	-44.989	-30.4122	-39.1977	-17.3603	-19.5061	-151.465
R05661	ATP:5-dehydro-2-deoxy-D-gluconate 6-phosphotransferase	-51.1845	-47.6817	-48.6758	-1.0162	-3.56675	-152.125
R03896	(R)-2-methylmalate hydro-lyase (2-methylmaleate-forming)	-45.067	-29.0366	-39.9652	-29.7923	-8.31216	-152.173
R08219	selenophosphate:L-seryl-tRNASec selenium transferase	-37.7418	-33.7812	-38.7261	-20.354	-21.7133	-152.316
R09838	phenylacetyl-CoA:oxygen oxidoreductase (1,2-epoxidizing)	-29.6516	-10.5298	-27.0138	-47.7151	-37.5239	-152.434
R00959	alpha-D-glucose 1-phosphate 1,6-phosphomutase	-47.273	-42.6704	-42.4995	-10.1266	-11.2022	-153.772
R00428	GTP 8,9-hydrolase	-45.1173	-29.6129	-37.8727	-23.9823	-17.7907	-154.376
R10645	tRNA (N6-dimethylallyladenosine):sulfur-donor,S-adenosyl-L-methionine C2-methylthiotransferase	-48.1725	-39.624	-45.129	-13.0375	-8.80272	-154.766
R02065	geranylgeranyl-diphosphate:geranylgeranyl-diphosphate geranylgeranyltransferase (prephytoene-diphosphate-forming)	-47.5909	-41.7558	-43.855	-11.4669	-10.8211	-155.49
R07411	(2E,6E)-farnesyl-diphosphate:protoheme IX farnesyltranstransferase	-46.6573	-39.5124	-43.6321	-14.7329	-12.6429	-157.178
R00199	ATP:pyruvate,water phosphotransferase	-48.8003	-25.1841	-46.1665	-25.2165	-11.9097	-157.277
R00245	L-glutamate gamma-semialdehyde:NAD+ oxidoreductase	-40.392	-33.2692	-30.6117	-28.3575	-24.7954	-157.426
R03595	ATP:selenide, water phosphotransferase	-46.1906	-31.1625	-36.1061	-21.2195	-24.2983	-158.977
R00161	ATP:FMN adenylyltransferase	-53.3253	-46.9869	-48.7921	-3.7977	-7.59186	-160.494
R02918	L-tyrosine:tRNA(Tyr) ligase (AMP-forming)	-36.2025	-29.33	-27.95	-33.9526	-33.8442	-161.279
R09247	(2E,6E)-farnesyl-diphosphate:isopentenyl-diphosphate farnesyltranstransferase (adding 4 isopentenyl units)	-43.8265	-38.0475	-38.5214	-21.2251	-20.0586	-161.679
R00342	(S)-malate:NAD+ oxidoreductase	-42.8841	-32.7705	-30.5277	-32.716	-23.5356	-162.434
R05224	Annotation not found	-57.3988	-42.2037	-54.2023	-5.56071	-3.90246	-163.268
R00742	acetyl-CoA:carbon-dioxide ligase (ADP-forming)	-45.4491	-36.8155	-49.9543	-17.5135	-13.5996	-163.332
R01226	5,10-methylenetetrahydrofolate:3-methyl-2-oxobutanoate hydroxymethyltransferase	-61.6018	-44.8878	-51.9372	-2.97946	-2.42092	-163.827
R00022	chitobiose N-acetylglucosaminohydrolase	-52.5845	-41.47	-51.3185	-11.3828	-7.37945	-164.135
R11021	S-gamma-glutamyl hercynylcysteine S-oxide amidohydrolase	-43.8901	-37.4117	-39.7768	-23.327	-20.384	-164.79
R00461	L-lysine 2,3-aminomutase	-38.9968	-29.1585	-31.6114	-35.6608	-29.4594	-164.887
R02301	5-formyltetrahydrofolate cyclo-ligase (ADP-forming)	-48.7653	-38.5066	-45.1097	-18.7126	-15.3037	-166.398
R02565	p-cumic alcohol:NAD+ oxidoreductase	-45.5699	-38.8995	-49.3382	-19.5583	-13.4444	-166.81
R10703	propan-2-ol:NAD+ oxidoreductase	-44.6605	-40.2322	-41.8051	-21.8857	-19.039	-167.622
R02649	ATP:N-acetyl-L-glutamate 5-phosphotransferase	-48.4467	-42.73	-41.3876	-16.6175	-18.9536	-168.135
R01135	IMP:L-aspartate ligase (GDP-forming)	-47.4126	-28.6064	-54.6385	-24.1055	-13.6115	-168.375
R00158	ATP:UMP phosphotransferase	-50.1528	-38.2865	-48.7555	-19.4268	-13.5095	-170.131
R01870	orotidine-5'-phosphate:diphosphate phospho-alpha-D-ribosyl-transferase	-53.9487	-42.3827	-59.8924	-7.02653	-7.9141	-171.164
R00188	adenosine-3',5'-bisphosphate 3'-phosphohydrolase	-50.6941	-39.6348	-42.0537	-20.4169	-18.8834	-171.683
R10652	[ribosomal protein uS12]-L-aspartate:sulfur-donor,S-adenosyl-L-methionine C3-methylthiotransferase	-49.6849	-43.7865	-43.6187	-19.5548	-15.9687	-172.614
R06782	3-phenylpropanoate,NADH:oxygen oxidoreductase (2,3-hydroxylating)	-45.1597	-38.6312	-40.1326	-25.1211	-23.6211	-172.666
R08689	(E)-4-hydroxy-3-methylbut-2-en-1-yl-diphosphate:oxidized ferredoxin oxidoreductase (hydrating)	-46.4965	-32.844	-41.3498	-29.3594	-22.7384	-172.788
R00480	ATP:L-aspartate 4-phosphotransferase	-47.0912	-33.6755	-34.9977	-32.7969	-24.6585	-173.22
R01529	D-ribulose-5-phosphate 3-epimerase	-50.9993	-36.5047	-35.7224	-24.2374	-27.2458	-174.71
R11207	[prokaryotic ubiquitin-like protein]:[protein]-L-lysine ligase (ADP-forming)	-42.9825	-35.0267	-43.385	-28.9307	-24.7153	-175.04
R00366	glycine:oxygen oxidoreductase (deaminating);	-47.9979	-41.6465	-43.0685	-22.8645	-22.0045	-177.582
R07599	Annotation not found	-55.5613	-39.0844	-50.5072	-21.3971	-11.7989	-178.349
R05633	CTP: 2-C-methyl-D-erythritol 4-phosphate cytidylyltransferase	-45.6026	-41.4761	-41.0195	-27.1282	-23.7573	-178.984
R00790	ammonia:ferredoxin oxidoreductase	-42.3944	-40.384	-39.7341	-28.9966	-27.8384	-179.347
R05196	1,4-alpha-D-glucan:1,4-alpha-D-glucan 4-alpha-D-glycosyltransferase	-56.57	-42.317	-43.0556	-23.5402	-14.1186	-179.601
R00885	GTP:alpha-D-mannose-1-phosphate guanylyltransferase	-46.2563	-36.8541	-53.8436	-24.4016	-20.7322	-182.088
R02778	trehalose-6-phosphate phosphohydrolase	-61.7916	-45.3084	-54.4493	-10.8679	-9.83223	-182.249
R01708	pyridoxine:NADP+ 4-oxidoreductase	-49.2486	-40.512	-40.388	-27.0519	-25.1013	-182.302
R01221	glycine:NAD+ 2-oxidoreductase (tetrahydrofolate-methylene-adding);	-50.1337	-43.9729	-45.1852	-22.6942	-20.9677	-182.954
R02283	N2-acetyl-L-ornithine:2-oxoglutarate aminotransferase	-59.8997	-44.8816	-54.782	-14.4168	-9.0957	-183.076
R08701	tRNA uridine 5-carboxymethylaminomethyl modification	-61.5659	-56.1874	-60.3226	-2.94604	-2.7063	-183.728
R03222	protoporphyrinogen-IX:oxygen oxidoreductase	-54.8471	-49.0654	-53.1696	-15.7002	-11.7944	-184.577
R00715	N6-(L-1,3-dicarboxypropyl)-L-lysine:NAD+ oxidoreductase (L-lysine-forming)	-58.4895	-46.3786	-40.6768	-21.3754	-19.0608	-185.981
R00245	L-glutamate gamma-semialdehyde:NAD+ oxidoreductase	-68.9549	-46.1482	-69.7237	-2.14467	0.987526	-185.984
R00357	L-aspartic acid:oxygen oxidoreductase (deaminating)	-54.3547	-42.0805	-56.4557	-18.9996	-15.8288	-187.719
R07234	S-adenosyl-L-methionine:rRNA (guanine-N2-)-methyltransferase	-51.8139	-42.7709	-53.5244	-20.6506	-19.1284	-187.888
R01795	L-phenylalanine,tetrahydrobiopterin:oxygen oxidoreductase (4-hydroxylating)	-65.7888	-49.0532	-66.5795	-4.83283	-2.14902	-188.403
R01540	D-altronate hydro-lyase (2-dehydro-3-deoxy-D-gluconate-forming)	-57.7075	-50.4347	-53.5617	-12.8291	-15.3903	-189.923
R09555	benzoyl-CoA,NADPH:oxygen oxidoreductase (2,3-epoxydizing)	-46.5844	-40.6011	-45.7339	-28.6795	-28.3445	-189.943
R01868	(S)-dihydroorotate:quinone oxidoreductase	-53.0491	-47.6187	-46.6204	-26.7108	-20.4769	-194.476
R00994	(2R,3S)-3-methylmalate:NAD+ oxidoreductase	-53.0013	-42.5006	-50.2913	-28.5109	-22.586	-196.89
R01196	pyruvate:ferredoxin 2-oxidoreductase (CoA-acetylating)	-71.7521	-61.6093	-69.2108	2.18964	2.30352	-198.079
R01602	D-glucose 1-epimerase	-53.9916	-47.2597	-52.7356	-23.4474	-20.7842	-198.219
R06447	(2E,6E)-farnesyl-diphosphate:isopentenyl-diphosphate cistransferase (adding 8 isopentenyl units)	-52.0663	-45.8519	-47.966	-26.9709	-25.531	-198.386
R08970	N-acyl-L-homoserine-lactone lactonohydrolase	-43.9674	-39.2115	-25.6017	-47.9148	-41.9998	-198.695
R00289	UTP:alpha-D-glucose-1-phosphate uridylyltransferase	-45.7577	-41.315	-42.9496	-35.2691	-33.8825	-199.174
R03661	L-proline:tRNA(Pro) ligase (AMP-forming)	-51.2723	-45.3953	-56.1895	-27.3312	-20.5672	-200.756
R02864	S-adenosyl-L-methionine:uroporphyrin-III C-methyltransferase	-70.0178	-60.7679	-64.3027	1.52473	-7.24212	-200.806
R00711	acetaldehyde:NADP+ oxidoreductase	-83.7241	-67.96	-97.5791	27.0894	21.1566	-201.017
R00851	acyl-CoA:sn-glycerol-3-phosphate 1-O-acyltransferase	-58.6335	-48.1258	-59.1865	-17.9836	-17.6806	-201.61
R09395	thiocarboxylated molybdopterin synthase:cyclic pyranopterin phosphate sulfurtransferase	-54.1694	-44.0333	-46.7428	-29.9293	-27.399	-202.274
R07322	squalene mutase (cyclizing)	-66.5121	-59.9599	-62.4274	-11.4874	-4.11622	-204.503
R02735	LL-2,6-diaminoheptanedioate 2-epimerase	-65.823	-51.6187	-53.4907	-18.3985	-15.2173	-204.548
R00451	meso-2,6-diaminoheptanedioate carboxy-lyase (L-lysine-forming)	-57.6467	-48.2795	-54.6686	-24.1609	-19.8416	-204.597
R02328	dTTP:alpha-D-glucose-1-phosphate thymidylyltransferase	-68.8788	-50.4245	-61.8181	-14.0623	-10.1156	-205.299
R01248	L-proline:NAD+ 5-oxidoreductase	-62.5843	-54.1663	-57.6527	-16.0666	-16.6663	-207.136
R01056	D-ribose-5-phosphate aldose-ketose-isomerase	-59.2449	-51.7121	-44.9494	-26.0676	-25.9222	-207.896
R00908	beta-alanine:2-oxoglutarate aminotransferase	-68.9912	-54.2012	-66.3903	-7.38194	-10.9526	-207.917
R00264	2,5-dioxopentanoate:NADP+ 5-oxidoreductase	-64.7223	-56.2719	-66.906	-10.4899	-9.54156	-207.932
R00610	sarcosine:oxygen oxidoreductase (demethylating)	-60.0603	-44.1403	-47.6336	-33.0541	-24.2882	-209.177
R00586	acetyl-CoA:L-serine O-acetyltransferase	-77.8727	-49.6337	-78.0639	-7.78302	3.90727	-209.446
R00257	deamido-NAD+:L-glutamine amido-ligase (AMP-forming)	-55.1601	-45.4323	-43.1632	-37.3477	-28.9862	-210.09
R01827	sedoheptulose-7-phosphate:D-glyceraldehyde-3-phosphate glyceronetransferase	-59.3627	-44.6682	-38.5111	-38.0848	-29.8882	-210.515
R01088	L-leucine:NAD+ oxidoreductase (deaminating)	-41.668	-31.4135	-18.7181	-64.9234	-54.5263	-211.249
R02272	(S)-4-amino-5-oxopentanoate 4,5-aminomutase	-63.0093	-48.2809	-55.1607	-23.1435	-21.9624	-211.557
R01224	5-methyltetrahydrofolate:NADP+ oxidoreductase	-62.2765	-53.4095	-57.4683	-20.7838	-20.6354	-214.574
R05227	hydrogenobyrinic-acid-a,c-diamide:cobalt cobalt-ligase (ADP-forming)	-70.7963	-59.0114	-61.48	-11.6353	-12.1972	-215.12
R00731	L-tyrosine:oxygen oxidoreductase	-52.6856	-55.9051	-73.0885	-17.8997	-17.0536	-216.633
R02164	succinate:quinone oxidoreductase	-64.3929	-42.5192	-46.8402	-35.8068	-27.6507	-217.21
R00959	alpha-D-glucose 1-phosphate 1,6-phosphomutase	-59.8444	-47.0737	-37.2176	-42.8607	-35.1828	-222.179
R00028	maltose glucohydrolase	-70.2127	-54.8628	-50.7024	-26.5278	-20.3881	-222.694
R02000	rubredoxin:NAD+ oxidoreductase	-89.7449	-61.395	-68.2472	-2.07208	-1.75156	-223.211
R00966	UMP:diphosphate phospho-alpha-D-ribosyltransferase	-64.7277	-48.9689	-61.7494	-27.0936	-21.1912	-223.731
R01736	(R)-S-lactoylglutathione hydrolase	-71.2848	-56.1361	-60.7426	-17.8495	-17.745	-223.758
R02530	(R)-S-lactoylglutathione methylglyoxal-lyase (isomerizing)	-59.9489	-46.4301	-51.922	-34.3733	-31.5649	-224.239
R04734	4a-hydroxytetrahydrobiopterin hydro-lyase	-63.6762	-46.6633	-60.0613	-30.5434	-24.8255	-225.77
R01158	L-histidinol:NAD+ oxidoreductase	-66.5915	-58.4894	-55.9183	-23.3004	-22.3717	-226.671
R07463	glycine:oxygen oxidoreductase	-64.1703	-52.2253	-19.2202	-45.9116	-45.8985	-227.426
R03508	1-(2-carboxyphenylamino)-1-deoxy-D-ribulose-5-phosphate carboxy-lyase(cyclizing)	-63.017	-53.3353	-60.152	-27.5476	-23.7112	-227.763
R02540	2-phenylacetamide amidohydrolase	-57.3911	-49.4072	-59.8443	-32.5178	-28.7651	-227.926
R04109	L-glutamate-semialdehyde: NADP+ oxidoreductase (L-glutamyl-tRNA(Glu)-forming)	-63.9528	-55.0154	-74.4611	-22.3096	-16.4924	-232.231
R01175	butanoyl-CoA:electron-transfer flavoprotein 2,3-oxidoreductase	-56.67	-45.1827	-47.3019	-48.0514	-36.5165	-233.722
R02094	ATP:dTMP phosphotransferase	-66.3836	-53.6404	-59.0579	-32.7403	-25.5628	-237.385
R03470	4-carboxymuconolactone carboxy-lyase	-69.7321	-61.1074	-67.0482	-21.5983	-18.9987	-238.485
R05578	L-glutamate:tRNA(Glu) ligase (AMP-forming)	-67.3103	-46.4957	-66.0061	-37.165	-23.314	-240.291
R10279	dTDP-6-deoxy-beta-L-talose 4-epimerase	-68.9527	-43.2785	-53.4151	-47.8967	-27.5577	-241.101
R00104	ATP:NAD+ 2'-phosphotransferase	-72.3051	-58.8832	-74.8153	-16.4444	-19.8457	-242.294
R03038	L-alanine:tRNA(Ala) ligase (AMP-forming)	-67.8279	-56.4246	-57.3944	-35.1944	-26.1613	-243.003
R01068	D-fructose-1,6-bisphosphate D-glyceraldehyde-3-phosphate-lyase (glycerone-phosphate-forming)	-87.9438	-63.8963	-60.102	-14.0354	-17.5512	-243.529
R00926	propionyladenylate:CoA propionyltransferase	-72.4636	-58.5014	-71.5536	-22.8517	-19.065	-244.435
R05118	Annotation not found	-73.4872	-57.5817	-64.8383	-32.9024	-16.1426	-244.952
R11013	hercynine,gamma-L-glutamyl-L-cysteine:oxygen oxidoreductase [gamma-L-glutamyl-S-(hercyn-2-yl)-L-cysteine S-oxide-forming]	-63.5605	-57.3007	-59.1008	-37.3524	-29.9292	-247.244
R00942	tetrahydrofolate:L-glutamate gamma-ligase (ADP-forming)	-67.339	-56.8819	-64.6112	-31.3987	-27.1081	-247.339
R03664	L-tryptophan -tRNA(Trp) ligase (AMP-forming)	-66.5609	-53.0802	-55.9622	-44.5803	-30.0823	-250.266
R02570	succinyl-CoA:enzyme N6-(dihydrolipoyl)lysine S-succinyltransferase	-76.7924	-64.3761	-60.1103	-27.3291	-23.9372	-252.545
R08856	UDP-N-acetyl-D-glucosamine:undecaprenyl-phosphate N-acetyl-D-glucosamine phosphotransferase	-76.1453	-58.704	-81.1143	-22.9546	-15.9117	-254.83
R04198	2,3,4,5-tetrahydrodipicolinate:NAD+ 4-oxidoreductase	-71.4932	-58.2841	-76.235	-28.3516	-21.793	-256.157
R01209	2,3-dihydroxy-3-methylbutanoate hydro-lyase	-92.3706	-40.5564	-105.459	-18.0402	-2.93729	-259.364
R01557	maltose alpha-D-glucosylmutase	-71.6158	-55.7196	-56.3026	-42.4232	-33.6778	-259.739
R07412	ferroheme o:acceptor C-81-oxidoreductase (heme a-forming)	-82.8588	-74.0449	-76.7417	-11.1931	-16.9883	-261.827
R00768	L-glutamine:D-fructose-6-phosphate isomerase (deaminating);	-69.9709	-28.4117	-80.6787	-54.8598	-28.0086	-261.93
R00658	2-phospho-D-glycerate hydro-lyase (phosphoenolpyruvate-forming)	-79.6528	-67.9794	-84.0457	-14.8794	-15.8092	-262.367
R03905	Glu-tRNA(Gln):L-glutamine amido-ligase (ADP-forming)	-70.0942	-45.4936	-74.78	-45.4333	-27.2628	-263.064
R04000	(E)-glutaconate CoA-transferase	-67.1495	-58.7187	-60.6974	-41.9394	-35.0678	-263.573
R02251	acyl-CoA:1,2-diacyl-sn-glycerol O-acyltransferase	-73.2066	-63.9348	-48.7171	-42.0522	-35.9567	-263.867
R04112	N-acetylmuramoyl-Ala amidohydrolase	-93.2677	-50.3679	-86.1889	-25.6029	-12.1878	-267.615
R09293	(2S)-methylsuccinyl-CoA:electron-transfer flavoprotein oxidoreductase	-68.0183	-60.1766	-60.8155	-43.2867	-37.2475	-269.544
R01826	phosphoenolpyruvate:D-erythrose-4-phosphate C-(1-carboxyvinyl)transferase (phosphate hydrolysing, 2-carboxy-2-oxoethyl-forming)	-73.7717	-63.8939	-76.0334	-29.5959	-27.1551	-270.45
R00529	ATP:sulfate adenylyltransferase	-69.3266	-54.8824	-74.9976	-41.0401	-30.432	-270.679
R01051	ATP:D-ribose 5-phosphotransferase	-75.1134	-62.7471	-58.938	-41.6962	-33.5459	-272.041
R05287	chloroacetic acid halidohydrolase	-72.5547	-58.078	-69.0187	-38.5184	-36.2422	-274.412
R03409	guanosine 3'-diphosphate 5'-triphosphate 5'-phosphohydrolase	-86.7392	-65.4969	-74.8567	-27.1375	-20.7411	-274.971
R03443	N-acetyl-L-glutamate-5-semialdehyde:NADP+ 5-oxidoreductase (phosphrylating)	-80.7441	-61.5682	-70.2041	-37.5574	-28.0921	-278.166
R01030	sn-glycero-3-phosphocholine glycerophosphohydrolase	-79.381	-63.7185	-63.7471	-41.9387	-30.5967	-279.382
R03522	RX:glutathione R-transferase	-79.2126	-61.571	-85.8471	-29.6987	-23.7201	-280.049
R02288	4-imidazolone-5-propanoate amidohydrolase	-92.3197	-79.6965	-84.3565	-10.6535	-14.599	-281.625
R00847	ATP:glycerol 3-phosphotransferase	-76.3119	-64.4889	-90.3623	-26.624	-25.3928	-283.18
R05688	1-deoxy-D-xylulose-5-phosphate isomeroreductase	-83.53	-72.7241	-75.3847	-29.3818	-23.7914	-284.812
R01466	O-phospho-L-homoserine phosphate-lyase (adding water;L-threonine-forming)	-75.5927	-58.3812	-59.0028	-48.9808	-42.9869	-284.944
R09735	adenylyl-molybdopterin:molybdate molybdate transferase (AMP-forming)	-94.5675	-72.1919	-88.1983	-10.6267	-20.0477	-285.632
R00127	ATP:AMP phosphotransferase	-81.3312	-68.8664	-83.7981	-28.0065	-24.242	-286.244
R01221	glycine:NAD+ 2-oxidoreductase (tetrahydrofolate-methylene-adding);	-67.6087	-55.0092	-66.1943	-52.2783	-45.9965	-287.087
R01518	D-phosphoglycerate 2,3-phosphomutase	-77.338	-58.4385	-55.5011	-56.6428	-46.3958	-294.316
R00416	UTP:N-acetyl-alpha-D-glucosamine-1-phosphate uridylyltransferase	-81.7412	-58.7782	-67.1782	-47.941	-38.8794	-294.518
R00425	GTP 7,8-8,9-dihydrolase (diphosphate-forming)	-84.4506	-55.3692	-68.1062	-51.0222	-37.0143	-295.963
R03657	L-leucine:tRNA(Leu) ligase (AMP-forming)	-62.35	-51.1035	-44.6867	-73.9804	-68.2563	-300.377
R00571	UTP:ammonia ligase (ADP-forming)	-80.6246	-62.8563	-78.7312	-46.156	-32.0703	-300.438
R00381	(deoxyribonucleotide)n:5'-phospho-(deoxyribonucleotide)m ligase (AMP-forming)	-73.6107	-65.9966	-61.1354	-52.0482	-47.7383	-300.529
R01954	L-citrulline:L-aspartate ligase (AMP-forming)	-76.2824	-67.9871	-59.346	-52.2261	-46.1723	-302.014
R09556	2,3-epoxy-2,3-dihydrobenzoyl-CoA (3Z)-6-oxohex-3-enoyl-CoA-lyase (formate-forming)	-72.3447	-67.9458	-66.2732	-47.4239	-49.2692	-303.257
R03650	L-cysteine:tRNA(Cys) ligase (AMP-forming)	-84.373	-70.2521	-65.5953	-45.8295	-39.1261	-305.176
R03165	hydroxymethylbilane hydro-lyase(cyclizing)	-90.4116	-80.1079	-83.5025	-26.5802	-25.111	-305.713
R00264	2,5-dioxopentanoate:NADP+ 5-oxidoreductase	-81.4008	-46.4061	-80.8607	-54.3523	-47.2272	-310.247
R00756	ATP:D-fructose-6-phosphate 1-phosphotransferase	-122.125	-95.8999	-97.8686	7.20215	-1.82374	-310.515
R04208	2-(formamido)-N1-(5-phosphoribosyl)acetamidine cyclo-ligase (ADP-forming)	-80.6783	-71.2174	-81.967	-38.2582	-39.6592	-311.78
R02241	acyl-CoA:1-acyl-sn-glycerol-3-phosphate 2-O-acyltransferase	-88.5738	-74.0936	-82.061	-37.1848	-30.0649	-311.978
R00924	Annotation not found	-84.0015	-48.3256	-59.0661	-69.5084	-52.8288	-313.73
R01130	IMP:NAD+ oxidoreductase	-98.6814	-69.5575	-86.3122	-31.7872	-29.0634	-315.402
R01072	5-phosphoribosylamine:diphosphate phospho-alpha-D-ribosyltransferase (glutamate-amidating)	-93.4435	-71.8201	-98.4743	-27.3971	-25.2475	-316.382
R00509	ATP:adenylylsulfate 3'-phosphotransferase	-88.3534	-74.8262	-89.7072	-34.648	-29.4519	-316.987
R01818	D-mannose 6-phosphate 1,6-phosphomutase	-92.5536	-76.5448	-80.7371	-37.2666	-32.7802	-319.882
R01717	chorismate hydroxymutase	-89.6783	-77.3824	-78.0619	-38.5638	-36.6875	-320.374
R00158	ATP:UMP phosphotransferase	-99.9008	-83.9902	-79.6284	-28.3356	-29.1668	-321.022
R00894	L-glutamate:L-cysteine gamma-ligase (ADP-forming)	-91.9176	-59.6891	-119.788	-33.324	-21.5018	-326.22
R06200	Annotation not found	-87.3027	-68.2835	-96.5735	-49.9134	-25.8942	-327.967
R11581	GTP:molybdenum cofactor guanylyltransferase	-96.3771	-85.107	-83.6242	-36.1248	-30.8926	-332.126
R05066	3-hydroxy-2-methylpropanoate:NAD+ oxidoreductase	-81.7449	-65.9232	-71.5529	-62.2191	-51.5292	-332.969
R01801	CDP-diacylglycerol:sn-glycerol-3-phosphate 3-phosphatidyltransferase	-96.2115	-80.536	-97.6213	-35.2024	-24.6638	-334.235
R05099	6-oxohexanoate:NADP+ oxidoreductase	-82.2154	-73.6024	-82.3983	-52.1742	-45.0329	-335.423
R00192	S-adenosyl-L-homocysteine hydrolase	-87.3614	-68.0832	-71.1697	-59.4797	-52.1912	-338.285
R00177	ATP:L-methionine S-adenosyltransferase	-92.7538	-73.8074	-73.3773	-58.0515	-40.3015	-338.291
R03660	L-phenylalanine:tRNA(Ala) ligase (AMP-forming)	-99.0286	-88.2798	-92.9346	-33.2191	-24.8379	-338.3
R00066	6,7-dimethyl-8-(1-D-ribityl)lumazine:6,7-dimethyl-8-(1-D-ribityl)lumazine 2,3-butanediyltransferase	-90.4799	-77.4158	-82.9314	-44.3742	-44.3672	-339.568
R07766	octanoyl-[acp]:protein N6-octanoyltransferase	-98.817	-85.5222	-90.9785	-31.5894	-32.8068	-339.714
R00014	pyruvate:thiamin diphosphate acetaldehydetransferase (decarboxylating)	-77.5477	-63.3792	-64.5107	-76.1887	-59.5569	-341.183
R07063	linoleoyl-CoA,hydrogen-donor:oxygen oxidoreductase	-88.7085	-70.4874	-59.4519	-61.9322	-60.9437	-341.524
R01150	D-alanine:D-alanine ligase (ADP-forming)	-100.867	-75.9932	-92.506	-38.1834	-34.3819	-341.932
R00617	ATP:thiamin-phosphate phosphotransferase	-91.1189	-79.1549	-79.3014	-45.7679	-47.1677	-342.511
R01061	D-glyceraldehyde-3-phosphate:NAD+ oxidoreductase (phosphorylating)	-124.079	-98.2311	-42.1851	-40.9695	-38.4053	-343.87
R03659	L-methionine:tRNAMet ligase (AMP-forming)	-91.8732	-79.7674	-78.8592	-48.964	-46.9206	-346.384
R03656	L-isoleucine:tRNA(Ile) ligase (AMP-forming)	-94.6368	-79.156	-79.6465	-50.1253	-46.5962	-350.161
R00351	acetyl-CoA:oxaloacetate C-acetyltransferase (thioester-hydrolysing)	-104.828	-76.375	-91.0345	-46.3317	-38.6495	-357.218
R00783	nitric-oxide:ferricytochrome-c oxidoreductase	-109.746	-78.2592	-79.6734	-58.4578	-31.4318	-357.568
R00286	UDP-glucose:NAD+ 6-oxidoreductase	-86.9037	-58.2307	-93.7665	-65.0818	-55.167	-359.15
R04984	Annotation not found	-99.3666	-59.6119	-66.4065	-68.8884	-69.1919	-363.465
R03665	L-valine:tRNAVal ligase (AMP-forming)	-90.6915	-76.8562	-80.4455	-65.906	-53.596	-367.495
R00355	L-aspartate:2-oxoglutarate aminotransferase	-98.6797	-82.2099	-95.2603	-47.8178	-43.5785	-367.546
R05644	ATP:D-glycero-beta-D-manno-heptose 1-phosphate adenylyltransferase	-98.9365	-78.905	-73.8903	-70.3817	-48.8621	-370.976
R00899	L-cysteinylglycine dipeptidase	-118.395	-81.9706	-125.125	-28.6739	-17.2109	-371.375
R00425	GTP 7,8-8,9-dihydrolase (diphosphate-forming)	-113.103	-99.871	-97.2104	-34.285	-34.3225	-378.792
R08878	2-dehydro-L-idonate:NADP+ 5-oxidoreductase	-96.7116	-86.3323	-72.1592	-68.5087	-55.1514	-378.863
R01090	L-leucine:2-oxoglutarate aminotransferase	-97.7787	-74.4859	-72.3978	-76.9204	-57.8626	-379.445
R01931	thiosulfate:cyanide sulfurtranserase	-87.1906	-74.7349	-69.5232	-77.8737	-72.3692	-381.692
R03646	L-arginine:tRNA(Arg) ligase (AMP-forming)	-114.21	-90.3216	-101.645	-41.5183	-34.2802	-381.975
R04990	Annotation not found	-77.8001	-52.7454	-11.4372	-111.617	-129.173	-382.773
R00299	ATP:D-glucose 6-phosphotransferase	-114.171	-99.5416	-101.077	-37.4856	-30.8729	-383.147
R03658	L-lysine:tRNALys ligase (AMP-forming)	-99.5948	-88.3833	-89.2635	-57.0574	-49.1604	-383.459
R00623	primary_alcohol:NAD+ oxidoreductase	-111.665	-94.1745	-132.447	-28.3784	-18.6679	-385.333
R00985	chorismate pyruvate-lyase (amino-accepting; anthranilate-forming)	-105.65	-91.4364	-100.261	-52.1308	-43.2356	-392.714
R04463	5'-phosphoribosylformylglycinamide:L-glutamine amido-ligase (ADP-forming)	-103.042	-78.516	-109.954	-62.7434	-44.0025	-398.257
R03877	magnesium-protoporphyrin IX chelatase	-114.188	-93.256	-96.0279	-54.2035	-44.5461	-402.222
R10147	L-aspartate-4-semialdehyde hydro-lyase [adding pyruvate and cyclizing; (2S,4S)-4-hydroxy-2,3,4,5-tetrahydrodipicolinate-forming]	-124.52	-94.9741	-61.7616	-65.1624	-60.162	-406.58
R00243	L-glutamate:NAD+ oxidoreductase (deaminating)	-143.47	-85.5816	-157.091	-15.3645	-5.34546	-406.853
R00336	guanosine-3',5'-bis(diphosphate) 3'-diphosphohydrolase	-112.142	-91.7971	-102.556	-58.9735	-49.7927	-415.261
R11175	(S)-nicotine:cytochrome c oxidoreductase (N-methylmimosine-forming)	-115.494	-105.394	-101.335	-45.8123	-48.2545	-416.29
R08700	[enzyme]-S-sulfanylcysteine:tRNA-uridine sulfurtransferase (ATP-hydrolysing)	-120.977	-97.5888	-98.1053	-49.9235	-51.6867	-418.281
R02000	rubredoxin:NAD+ oxidoreductase	-115.798	-100.183	-110.548	-49.7661	-47.9048	-424.2
R00674	L-serine hydro-lyase (adding indole; L-tryptophan-forming)	-132.852	-116.674	-123.757	-34.413	-30.264	-437.96
R01083	N6-(1,2-dicarboxyethyl)AMP AMP-lyase (fumarate-forming)	-102.327	-87.0679	-109.703	-70.7744	-73.0058	-442.878
R00660	phosphoenolpyruvate:UDP-N-acetyl-D-glucosamine 1-carboxyvinyl-transferase	-121.294	-100.577	-97.0574	-69.2741	-56.1265	-444.329
R07460	L-cysteine:[enzyme]-cysteine sulfurtransferase	-157.158	-84.9635	-180.537	-19.3899	-4.95438	-447.003
R00185	ATP:adenosine 5'-phosphotransferase	-121.154	-108.912	-113.971	-68.2941	-58.8611	-471.192
R02060	D-glucosamine 1-phosphate 1,6-phosphomutase;	-135.35	-111.436	-122.568	-59.8682	-43.9426	-473.164
R02111	1,4-alpha-D-glucan:orthophosphate alpha-D-glucosyltransferase	-135.002	-112.208	-119.16	-56.5434	-52.644	-475.557
R05775	UDP-6-sulfo-6-deoxyglucose sulfohydrolase	-126.765	-109.179	-108.533	-70.8181	-67.7796	-483.076
R00885	GTP:alpha-D-mannose-1-phosphate guanylyltransferase	-128.974	-112.136	-116.381	-66.8819	-59.0448	-483.418
R01824	maltodextrin 1-alpha-D-glucosylmutase	-148.837	-104.992	-139.644	-58.5041	-37.124	-489.102
R00093	L-glutamate:NAD+ oxidoreductase (transaminating)	-200.389	-142.174	-226.047	42.2498	32.0453	-494.315
R00299	ATP:D-glucose 6-phosphotransferase	-125.579	-107.957	-116.436	-83.3057	-64.7073	-497.985
R07456	D-ribulose 5-phosphate,D-glyceraldehyde 3-phosphate pyridoxal 5'-phosphate-lyase	-135.404	-119.266	-117.615	-72.4924	-58.5514	-503.329
R01049	ATP:D-ribose-5-phosphate diphosphotransferase	-151.346	-124.391	-127.706	-60.3594	-45.7154	-509.518
R00623	primary_alcohol:NAD+ oxidoreductase	-154.577	-134.351	-155.233	-33.0204	-35.2602	-512.442
R00112	NADPH:NAD+ oxidoreductase	-163.062	-131.41	-153.253	-34.3477	-30.5548	-512.627
R01280	palmitate:CoA ligase (AMP-forming)	-153.362	-112.456	-153.482	-49.3366	-47.9977	-516.634
R02021	adenosine 3',5'-bisphosphate,sulfite:oxidized-thioredoxin oxidoreductase (3'-phosphoadenosine-5'-phosphosulfate -forming)	-129.676	-115.49	-130.355	-73.5709	-67.7408	-516.832
R00897	O3-acetyl-L-serine:hydrogen-sulfide 2-amino-2-carboxyethyltransferase;	-135.472	-117.633	-127.645	-84.4286	-71.7228	-536.902
R01312	phosphatidylcholine cholinephosphohydrolase	-153.444	-109.213	-133.3	-92.0752	-57.0943	-545.127
R02739	alpha-D-glucose 6-phosphate ketol-isomerase	-141.242	-120.097	-120.014	-89.3343	-75.4961	-546.183
R00705	3-oxopropanoate:NAD+ oxidoreductase (decarboxylating, CoA-acetylating)	-128.429	-120.298	-101.922	-102.225	-102.664	-555.537
R00705	3-oxopropanoate:NAD+ oxidoreductase (decarboxylating, CoA-acetylating)	-137.762	-122.249	-127.697	-94.5647	-96.3374	-578.611
R00833	(R)-methylmalonyl-CoA CoA-carbonylmutase	-194.847	-151.231	-173.594	-42.9041	-33.8829	-596.459
R00253	L-glutamate:ammonia ligase (ADP-forming)	-153.227	-126.383	-171.916	-86.2599	-66.0856	-603.871
R03599	L-selenocysteine selenide-lyase (L-alanine-forming)	-180.988	-130.774	-162.68	-72.5033	-57.6834	-604.628
R00264	2,5-dioxopentanoate:NADP+ 5-oxidoreductase	-199.099	-179.688	-185.694	-10.5465	-30.4953	-605.524
R03269	N-[(R)-4'-phosphopantothenoyl]-L-cysteine carboxy-lyase	-169.294	-140.903	-140.745	-80.9925	-74.9368	-606.871
R00621	Annotation not found	-180.975	-138.961	-163.385	-77.1649	-58.2541	-618.74
R00291	UDP-glucose 4-epimerase;	-178.462	-130.553	-148.256	-89.5361	-74.0969	-620.905
R07324	1D-myo-inositol-3-phosphate lyase (isomerizing)	-177.55	-132.82	-157.678	-101.967	-58.2368	-628.252
R05636	1-deoxy-D-xylulose-5-phosphate pyruvate-lyase (carboxylating)	-189.32	-147.936	-158.722	-83.0398	-57.1391	-636.157
R00209	pyruvate:NAD+ 2-oxidoreductase (CoA-acetylating);	-174.365	-143.509	-156.416	-91.7415	-78.4185	-644.45
R00742	acetyl-CoA:carbon-dioxide ligase (ADP-forming)	-161.747	-144.577	-149.626	-114.085	-105.988	-676.023
R00431	GTP:oxaloacetate carboxy-lyase (adding GTP;phosphoenolpyruvate-forming);	-207.377	-163.751	-132.795	-97.1442	-80.7299	-681.798
R00006	pyruvate:pyruvate acetaldehydetransferase (decarboxylating);	-213.311	-122.538	-189.45	-98.7137	-65.5439	-689.556
R01779	(3R)-3-hydroxyacyl-CoA:NADP+ oxidoreductase	-166.186	-146.924	-152.012	-124.22	-103.266	-692.608
R00289	UTP:alpha-D-glucose-1-phosphate uridylyltransferase	-174.489	-149.915	-156.063	-121.968	-100.467	-702.902
R00238	acetyl-CoA:acetyl-CoA C-acetyltransferase	-179.088	-160.626	-149.427	-110.284	-106.453	-705.878
R00078	Fe(II):oxygen oxidoreductase;	-183.066	-82.8427	-184.745	-159.355	-98.4099	-708.418
R05884	isopentenyl-diphosphate:ferredoxin oxidoreductase	-199.624	-163.008	-192.596	-81.3835	-78.5182	-715.129
R00578	L-aspartate:L-glutamine amido-ligase (AMP-forming)	-214.572	-110.439	-82.0966	-190.101	-127.247	-724.456
R06529	adenosylcobyric acid:(R)-1-aminopropan-2-yl phosphate ligase	-188.25	-166.326	-174.67	-114.184	-84.7935	-728.224
R11168	carbon-monoxide:quinone oxidoreductase	-181.102	-160.338	-218.854	-95.1764	-83.1028	-738.573
R00946	5-methyltetrahydrofolate:L-homocysteine S-methyltransferase	-212.213	-177.836	-174.63	-102.922	-73.5595	-741.161
R00494	glutathione gamma-glutamylaminopeptidase	-210.977	-178.103	-183.664	-113.37	-88.5972	-774.711
R01762	alpha-L-arabinan arabinofuranohydrolase	-200.176	-179.828	-184.208	-140.873	-105.887	-810.971
R01196	pyruvate:ferredoxin 2-oxidoreductase (CoA-acetylating)	-237.122	-192.443	-169.803	-116.256	-100.392	-816.016
R00835	D-glucose-6-phosphate:NADP+ 1-oxidoreductase	-209.158	-173.445	-214.121	-127.066	-101.512	-825.302
R00713	succinate-semialdehyde:NAD+ oxidoreductase	-231.571	-183.199	-194.912	-127.939	-115.013	-852.634
R01213	acetyl-CoA:3-methyl-2-oxobutanoate C-acetyltransferase (thioester-hydrolysing, carboxymethyl-forming);	-234.859	-172.318	-191.355	-134.723	-126.426	-859.681
R01790	1,4-alpha-D-glucan glucohydrolase	-234.658	-190.405	-214.461	-134.568	-98.7192	-872.811
R09995	Annotation not found	-251.028	-184.46	-196.079	-144.045	-99.052	-874.664
R09995	Annotation not found	-283.801	-200.456	-257.556	-96.3228	-48.122	-886.258
R00081	ferrocytochrome-c:oxygen oxidoreductase	-347.86	-260.251	-373.513	43.3182	48.9229	-889.382
R02737	UDPglucose:D-glucose-6-phosphate 1-alpha-D-glucosyltransferase	-239.18	-188.416	-209.704	-151.775	-110.496	-899.571
R09394	GTP 3',8-cyclase [(8S)-3',8-cyclo-7,8-dihydroguanosine 5'-triphosphate-forming]	-261.086	-206.088	-232.602	-131.641	-110.814	-942.23
R01324	citrate hydroxymutase	-290.999	-182.859	-268.365	-130.961	-80.8286	-954.013
R00604	formaldehyde:NAD+ oxidoreductase	-221.512	-183.577	-48.844	-262.08	-238.784	-954.797
R00009	hydrogen-peroxide:hydrogen-peroxide oxidoreductase	-255.952	-196.861	-190.104	-194.669	-160.02	-997.606
R01009	GDPmannose:dolichyl-phosphate O-beta-D-mannosyltransferase	-260.297	-226.103	-249.817	-146.436	-117.906	-1000.56
R00341	ATP:oxaloacetate carboxy-lyase (transphosphorylating;phosphoenolpyruvate-forming)	-265.802	-226.378	-235.594	-151.707	-136.357	-1015.84
R04254	Annotation not found	-293.847	-239.453	-290.423	-115.082	-102.869	-1041.67
R00238	acetyl-CoA:acetyl-CoA C-acetyltransferase	-304.36	-234.621	-259.706	-135.155	-125.695	-1059.54
R04533	(3R)-3-hydroxybutanoyl-[acyl-carrier protein]:NADP+ oxidoreductase	-304.18	-251.809	-240.381	-163.286	-138.3	-1097.96
R00437	polyribonucleotide:phosphate adenylyltransferase	-302.522	-248.623	-218.179	-198.664	-159.328	-1127.32
R00209	pyruvate:NAD+ 2-oxidoreductase (CoA-acetylating);	-323.453	-246.375	-250.214	-203.854	-152.839	-1176.74
R00206	ATP:pyruvate,phosphate phosphotransferase	-310.764	-270.075	-281.842	-170.555	-145.719	-1178.96
R00375	deoxyadenosine 5'-triphosphate:DNA deoxynucleotidyltransferase (DNA-directed)	-356.111	-269.031	-330.852	-138.995	-106.038	-1201.03
R02737	UDPglucose:D-glucose-6-phosphate 1-alpha-D-glucosyltransferase	-424.999	-302.077	-403.701	-59.4993	-26.7684	-1217.04
R02222	steroyl-CoA,hydrogen-donor:oxygen oxidoreductase	-343.893	-247.789	-286.447	-200.265	-142.555	-1220.95
R02016	NADPH:oxidized-thioredoxin oxidoreductase	-360.461	-282.852	-323.961	-140.967	-112.797	-1221.04
R10702	propane,NADH:oxygen oxidoreductase (2-hydroxylating)	-346.958	-320.933	-342.522	-104.837	-109.972	-1225.22
R01827	sedoheptulose-7-phosphate:D-glyceraldehyde-3-phosphate glyceronetransferase	-327.447	-266.352	-249.025	-220.315	-196.491	-1259.63
R00519	formate:NAD+ oxidoreductase	-308.148	-204.707	-297.699	-278.924	-172.777	-1262.26
R11945	NADH:ubiquinone oxidoreductase	-501.832	-284.48	-366.565	-108.371	-10.6123	-1271.86
R01557	maltose alpha-D-glucosylmutase	-357.889	-269.486	-285.446	-230.414	-161.94	-1305.18
R03145	pyruvate:ubiquinone oxidoreductase	-356.694	-298.155	-282.027	-220.218	-171.691	-1328.78
R00479	isocitrate glyoxylate-lyase (succinate-forming)	-407.404	-327.622	-403.299	-128.909	-73.9817	-1341.21
R09945	ATP:alpha-maltose 1-phosphotransferase	-337.338	-306.608	-313.859	-235.851	-189.207	-1382.86
R00026	cellobiose glucohydrolase	-371.911	-311.097	-340.364	-194.171	-167.759	-1385.3
R00475	glycolate:oxygen 2-oxidoreductase	-405.211	-314.225	-367.174	-187.541	-145.297	-1419.45
R00381	(deoxyribonucleotide)n:5'-phospho-(deoxyribonucleotide)m ligase (AMP-forming)	-429.57	-342.823	-368.79	-172.264	-127.027	-1440.47
R02889	UDPglucose:1,4-beta-D-glucan 4-beta-D-glucosyltransferase	-369.568	-331.218	-344.955	-271.575	-211.919	-1529.23
R10707	acetyl-CoA:malonyl-[acyl-carrier protein] C-acetyltransferase (decarboxylating)	-379.099	-325.17	-336.094	-288.833	-248.625	-1577.82
R01768	hypoxanthine:NAD+ oxidoreductase	-461.699	-358.42	-423.267	-207.74	-163.272	-1614.4
R02971	ATP:pantothenate 4'-phosphotransferase	-491.317	-430.957	-450.504	-302.849	-223.782	-1899.41
R09994	alpha-maltose 1-phosphate:(1->4)-alpha-D-glucan 4-alpha-D-maltosyltransferase	-536.651	-435.015	-461.641	-275.315	-227	-1935.62
R04355	acyl-[acyl-carrier-protein]:malonyl-[acyl-carrier-protein] C-acyltransferase (decarboxylating)	-522.22	-447.441	-379.474	-354.935	-308.387	-2012.46
R01626	malonyl-CoA:[acyl-carrier-protein] S-malonyltransferase	-504.188	-445.094	-403.894	-366.156	-330.86	-2050.19
R02110	1,4-alpha-D-glucan:1,4-alpha-D-glucan 6-alpha-D-(1,4-alpha-D-glucano)-transferase	-574.932	-473.987	-513.833	-295.525	-204.506	-2062.78
R00014	pyruvate:thiamin diphosphate acetaldehydetransferase (decarboxylating)	-539.433	-435.51	-416.502	-387.58	-343.255	-2122.28
R01067	D-fructose 6-phosphate:D-glyceraldehyde-3-phosphate glycolaldehyde transferase	-591.417	-488.172	-419.793	-425.733	-349.371	-2274.49
R00235	acetate:CoA ligase (AMP-forming)	-590.643	-488.564	-391.965	-458.321	-377.2	-2306.69
R00207	pyruvate:oxygen 2-oxidoreductase (phosphorylating)	-679.011	-587.61	-574.858	-524.178	-431.118	-2796.78
R05627	undecaprenyl-diphosphate phosphohydrolase	-1498.86	-1248.21	-1285.21	-980.627	-709.468	-5722.36
R00435	ATP:polynucleotide adenylyltransferase;	-2040.09	-1606.79	-1762.52	-1315.69	-994.721	-7719.82

## Sheet: Supplementary Table S10 README
# Supplementary Table S10 contains four tabs:
### a. Gamagrass - Legacy main effect lists the T. dactyloides genes that were differentially expressed between plants inoculated with dry-legacy vs. wet-legacy microbiota, averaging across all other experimental variables
### b. Gamagrass - Drought x Legacy lists the T. dactyloides genes that were differentially expressed in drought-stressed vs. well-watered plants during the Test Phase, in a manner that was dependent on the precipitation legacy of the inoculum (i.e., the 95% CI for the log2FoldChange point estimates for the two inoculum legacies did not overlap)
### c. Maize - Legacy main effect lists the Z. mays genes that were differentially expressed between plants inoculated with dry-legacy vs. wet-legacy microbiota, averaging across all other experimental variables
### d. Maize - Drought x Legacy lists the Z. mays genes that were differentially expressed in drought-stressed vs. well-watered plants during the Test Phase, in a manner that was dependent on the precipitation legacy of the inoculum (i.e., the 95% CI for the log2FoldChange point estimates for the two inoculum legacies did not overlap)
#
#
# Guide to column names:
### Td_gene = gene model identifier based on T. dactyloides reference genome Td-KS_B6_1-REFERENCE-PanAnd-2.0a and annotation version Td-KS_B6_1-REFERENCE-PanAnd-2.0a_Td00002ba.2
### Zm_gene = gene model identifier based on Z. mays reference genome B73 RefGen_v5 and annotation version Zm00001eb.1
### Zm_orthologs = for T. dactyloides genes, lists zero, one, or multiple maize gene models that were identified as orthologs using OrthoFinder
### Orthogroup = for T. dactyloides genes, specifies the orthogroup identified by OrthoFinder
### baseMean = mean of the normalized count across all samples after controlling for sequencing depth
### log2FoldChange = log2-transformed ratio of expression level in <numerator group>/<denominator group>. The contrast column specifies the groups in the format numerator_vs_denominator. For interactions, includes the suffix _dryLegacy or _wetLegacy to denote the microbial inoculum of the plants from which this was estimated.
### lfcSE = standard error of the estimated log2FoldChange. For interactions, includes the suffix _dryLegacy or _wetLegacy to denote the microbial inoculum of the plants from which this was estimated.
### pvalue = raw p-value describing the statistical significance of the test of the null hypothesis that log2FoldChange == 0
### padj = FDR-corrected p-value
### Contrast = specifies the groups being compared. See description for log2FoldChange
### Term = specifies the predictor variable
### GeneSet = groupings of genes that show a similar pattern of change in drought response in dry-legacy-inoculated vs. wet-legacy-inoculated plants. Correspond to Figures TTTb and VVVc.
### MDS1, MDS2 = loadings of T. dactyloides genes on NMDS axes involved in mediation of the effect of drought on intrinsic water use efficiency (Figure TTTd).
### Drought_main_effect = whether or not the gene was identified as differentially expressed between drought-stressed and well-watered plants when averaged across inocula
### The remaining columns in the tables of maize genes show details of the annotation, version Zm00001eb.1

[truncated: 10 more sheets: Supplementary Table S10a, Supplementary Table S10b, Supplementary Table S10c, Supplementary Table S10d, Supplementary Table S11 README, Supplementary Table S11a, Supplementary Table S11b, Supplementary Table S12 README, Supplementary Table S12a, Supplementary Table S12b]
